# Supplementary material for: The diagnosis of inherited metabolic diseases by microarray gene expression profiling
Source: Orphanet J Rare Dis. 2010 Dec 1;5:34. doi: 10.1186/1750-1172-5-34 (PMC3009951; doi:10.1186/1750-1172-5-34)
Supplement: Additional file 2 — Excel spread sheet containing the following data. Sample/Patient annotation, FARMS_CCs: Pair-wise correlation coefficients between gene expression profiles for all samples, based on FARMS data, FARMS_GoIs: Annotation and outlier test for metabolic genes of interest using FARMS expression values and I/NI filtering, RMA_GoIs: Annotation and outlier test for metabolic genes of interest using RMA expression values and 100 as expression cut-off, FARMS_NMD: NMD candidates based on FARMS data, RMA_NMD: NMD candidates based on RMA data, NMD_summary: Number of probe sets exceeding Dixon Q threshold. [file 1750-1172-5-34-S2.XLS]

## Sheet: Samples
Sample/Patient annotation
chip number	sample (green=true positive if using RMA and Dixon's Q >~0.25, ie, ~1/4th of total range; red=false negative)	microarray batch (color-code like in Figure)	sex (color-code like in Figure)	disease (see key below)	disease class (see key below; color-code like in Figure)	associated gene(s) (*=placeholder for anything)	confirmed NMD	inconsistency (IC) clustering: same number = same cluster, order like in heat map/clustering Figure (depth 5, cut-off 1.8) using FARMS data	inconsistency (IC) clustering: same number = same cluster, order like in heat map/clustering Figure (depth 5, cut-off 1.9) using FARMS data	inconsistency (IC) clustering: same number = same cluster, order like in heat map/clustering Figure (depth 5, cut-off 1.85) using RMA data	inconsistency (IC) clustering: same number = same cluster, order like in heat map/clustering Figure (depth 5, cut-off 1.9) using RMA data	RMA IC clustering sample sort order	FARMS IC clustering sample sort order
41	41	3	M	29	8			4	10	7	5	70	70
87	87	6	F	0	0	NPC		5	3	11	10	17	27
36	36	2	F	29	8			4	10	7	5	50	68
86	86	6	F	17	5	SLC22* or SLC25*		5	3	11	10	16	26
60	60	4	M	16	3	ASL		5	3	11	10	9	20
43	43	3	F	29	8			4	10	7	5	69	69
52	52	4	F	16	3	ASL		5	3	11	10	13	23
1	1	1	M	0	0	SMPD*		12	9	8	6	3	14
85	85	6	F	0	0	NPC1 & GBA	NPC1	8	6	8	6	1	1
84	84	5	M	2	0	HEXA & HEXB	HEXA	11	10	7	5	59	52
19	19	1		23	6	POLG		11	10	12	9	48	54
68	68	5	M	29	8			5	3	11	10	12	22
3	3	1	F	0	0	NPC		9	7	10	8	30	43
57	57	4	F	15	2	PEX7		3	10	12	9	46	44
63	63	5	M	29	8			4	10	7	5	67	63
78	78	5	M	13	2	PEX1		4	10	7	5	54	57
49	49	3	M	26	7	GAA	GAA	12	9	4	2	37	12
40	40	3	M	30	9			4	10	7	5	68	64
5	5	1	M	1	0	GBA		9	7	10	8	28	41
32	32	2	M	25	7	GK		7	5	9	7	73	73
14	14	1	F	28	4	SUOX		2	2	2	1	19	32
33	33	2	F	19	5	ACADM	ACADM	7	5	9	7	72	72
93	93	7	F	27	4	MOCS2	MOCS2	4	10	7	5	62	60
4	4	1	M	0	0	SMPD*		9	7	10	8	27	40
24	24	1	M	29	8			12	9	4	2	33	8
44	44	3	M	24	6	PDH*		5	3	11	10	8	19
94	94	7		14	2	ABCD1		11	10	12	9	47	53
8	8	1		21	6	DGUOK	DGUOK	12	9	4	2	32	7
65	65	5	F	29	8			11	10	7	5	58	51
48	48	3	M	26	7	GAA		12	9	4	2	31	6
39	39	3	M	12	1	DPYD		5	3	11	10	6	17
6	6	1	F	0	0	NPC2	NPC2	9	7	10	8	26	38
77	77	5	F	3	0	CTNS		5	3	11	10	11	21
30	30	2	M	12	1	DPYD		4	10	7	5	49	67
18	18	1		23	6	POLG		12	9	4	2	36	11
83	83	5	M	13	2	PEX*		5	3	11	10	15	25
58	58	4	F	29	8			5	3	11	10	10	16
23	23	1	F	10	1	ADSL	ADSL	6	4	12	9	43	4
67	67	5	F	10	1	ADSL	ADSL	6	4	6	4	4	5
75	75	5	M	8	1	HPRT1	HPRT1	4	10	7	5	53	58
25	25	2	M	29	8			10	8	12	9	39	31
64	64	5	M	29	8			11	10	7	5	57	50
89	89	6	M	5	0	AGA	AGA	12	9	8	6	2	13
17	17	1	M	29	8			9	7	10	8	24	36
61	61	5	M	29	8			11	10	12	9	45	46
91	91	7	F	20	5	ACADVL		4	10	7	5	60	66
56	56	6	F	29	8			4	10	7	5	52	56
20	20	1	M	8	1	HPRT1		10	8	12	9	42	30
59	59	4	M	8	1	HPRT1		4	10	7	5	61	65
7	7	1	F	0	0	SMPD*		1	1	1	8	22	34
22	22	1	F	30	9			12	9	4	2	35	10
15	15	1	F	9	1	NT5*		9	7	10	8	29	42
45	45	3	M	9	1	NT5*		6	4	12	9	41	2
80	80	5	F	13	2	PEX1		4	10	7	5	64	59
46	46	3	F	11	1	ADA	ADA	10	8	5	3	18	28
73	73	5	M	8	1	HPRT1	HPRT1	11	10	7	5	55	49
12	12	1	F	30	9			1	1	1	8	20	33
72	72	5	M	4	0	CLN3		5	3	3	10	5	15
51	51	3	F	13	2			10	8	12	9	38	29
53	53	4	M	29	8			11	10	7	5	65	48
2	2	1	F	2	0	HEXA & HEXB	HEXA	9	7	10	8	25	37
X2	X2	6	M	14	2	ABCD1		5	3	11	10	14	24
16	16	1	M	29	8			9	7	10	8	23	35
62	62	5	M	29	8			11	10	12	9	44	45
55	55	4	M	18	5	ACADS*		5	3	11	10	7	18
81	81	5	F	7	0	ASAH* or ACER*		11	10	7	5	56	47
34	34	2	M	17	5	SLC22* or SLC25*		7	5	9	7	71	71
90	90	7	F	27	4	MOCS1		4	10	7	5	51	55
10	10	1		23	6	POLG		9	7	1	8	21	39
9	9	1		22	6	SURF1	SURF1	12	9	4	2	34	9
79	79	5	M	6	0	GLA		4	10	7	5	63	61
54	54	4		29	8			4	10	7	5	66	62
98	98	7	F	19	5	ACADM		6	4	12	9	40	3
disease class	name
0	LYSOSOMAL STORAGE DISORDERS
1	PURINE & PYRIMIDINE DISORDERS
2	PEROXISOMAL DISORDERS
3	UREA CYCLE DEFECT
4	MET. OF SULPHUR AMINOACIDS
5	FATTY ACID OXIDATION DISORDERS
6	MITOCHONDRIAL DISORDERS
7	CARBOHYDRATE METABOLISM
8	DISORDER NOT IDENTIFIED
9	non-affected
disease	name
0	Niemann Pick A, B, C
1	Gaucher
2	Tay-Sachs
3	Cystinosis
4	Batten
5	Aspartylglucosaminuria
6	Fabry
7	Farber
8	Lesch-Nyham
9	Purine nucleotidase deficiency
10	Adenylosuccinate lyase deficiency
11	Adenosine deaminase deficiency
12	Dehydropyrimidine dehydrogenase deficiency
13	Zellweger
14	Adrenoleukodystrophy
15	Rhizomelia chondroplasia punctata
16	Argininosuccinic aciduria
17	Carnitine transporter defect
18	Short-chain hydroxyacil-CoA dehydrogenase deficiency
19	Medium-chain hydroxyacil-CoA dehydrogenase deficiency
20	Very-large-chain hydroxyacil-CoA dehydrogenase deficiency
21	Deoxy-guanosine kinase deficiency
22	Surfeit-1 deficiency
23	Polymerase DNA-directed gamma deficiency
24	Lactic acidosis
25	Glycerol kinase deficiency
26	Pompe disease
27	Molybdenum cofactor deficiency
28	Isolated sulphite oxidase deficiency
29	unknown
30	non-affected

## Sheet: FARMS_CCs
Pair-wise correlation coefficients between gene expression profiles for all samples, based on FARMS data. Biologically replicate samples are highlighted in green
	41	87	36	86	60	43	52	1	85	19	84	68	3	57	49	40	5	32	63	78	14	33	93	4	24	44	94	8	65	48	39	6	77	30	18	83	58	67	23	75	25	64	89	61	17	91	56	59	20
41		0.815118	0.93695	0.849123	0.867339	0.95726	0.821686	0.837726	0.852825	0.895485	0.901723	0.86013	0.886803	0.871913	0.819022	0.948119	0.883596	0.859878	0.939305	0.941669	0.889236	0.872233	0.912811	0.888316	0.85145	0.848952	0.905152	0.854706	0.92453	0.861637	0.876192	0.886064	0.810922	0.942922	0.814305	0.833789	0.80161	0.777507	0.849099	0.920635	0.90018	0.931584	0.824767	0.898792	0.890917	0.931527	0.913104	0.927776	0.892099
87	0.815118		0.799882	0.957172	0.92674	0.818074	0.952422	0.87392	0.86384	0.903631	0.834308	0.933691	0.900308	0.907348	0.913873	0.868567	0.869056	0.87595	0.872682	0.83812	0.808274	0.873789	0.865811	0.867033	0.920723	0.935845	0.88869	0.917967	0.823467	0.936352	0.915636	0.83399	0.93093	0.810337	0.897569	0.942674	0.921817	0.86011	0.868316	0.871856	0.831942	0.832523	0.920556	0.841503	0.828518	0.797317	0.890889	0.838421	0.853322
36	0.93695	0.799882		0.823629	0.855273	0.941547	0.801146	0.830508	0.828889	0.885054	0.888576	0.827713	0.894733	0.855707	0.798841	0.921522	0.879423	0.877492	0.920482	0.913147	0.882578	0.894166	0.914776	0.891875	0.838195	0.815166	0.88656	0.859946	0.906051	0.851622	0.839685	0.89117	0.781374	0.95889	0.799216	0.801728	0.770329	0.746638	0.831321	0.894994	0.888361	0.903881	0.810663	0.878785	0.890614	0.925907	0.913377	0.937063	0.879464
86	0.849123	0.957172	0.823629		0.93165	0.858124	0.936554	0.880936	0.882361	0.913442	0.858591	0.931674	0.913234	0.913184	0.900071	0.898555	0.896613	0.895002	0.899794	0.862891	0.829696	0.889494	0.880101	0.893216	0.935628	0.944164	0.914294	0.910735	0.845569	0.943465	0.942961	0.847411	0.933755	0.837979	0.886914	0.95393	0.927889	0.829029	0.859396	0.895275	0.855268	0.873169	0.935282	0.857405	0.854795	0.818415	0.887562	0.854886	0.859206
60	0.867339	0.92674	0.855273	0.93165		0.863474	0.917587	0.89052	0.878988	0.916259	0.866533	0.929753	0.89415	0.918338	0.918385	0.889186	0.887071	0.866484	0.893066	0.853292	0.85353	0.861413	0.878588	0.878893	0.916998	0.950675	0.913669	0.913981	0.863662	0.938471	0.934117	0.863431	0.890752	0.861716	0.920138	0.910036	0.902108	0.874228	0.902141	0.881065	0.900611	0.873174	0.892812	0.876842	0.855728	0.847875	0.879745	0.894381	0.895826
43	0.95726	0.818074	0.941547	0.858124	0.863474		0.831878	0.820792	0.843686	0.913979	0.926371	0.866176	0.904875	0.881402	0.824863	0.947353	0.898146	0.869672	0.956398	0.926629	0.887363	0.879356	0.926768	0.909006	0.864023	0.859767	0.92498	0.845095	0.944205	0.870561	0.883127	0.901197	0.82807	0.949332	0.803504	0.845467	0.816206	0.773833	0.845533	0.921851	0.893698	0.958267	0.823104	0.921647	0.909303	0.937776	0.908987	0.927994	0.890847
52	0.821686	0.952422	0.801146	0.936554	0.917587	0.831878		0.855144	0.853614	0.919284	0.858542	0.94815	0.885723	0.920379	0.902948	0.874995	0.870102	0.840063	0.881156	0.845686	0.801127	0.84619	0.873534	0.860683	0.921748	0.940091	0.912102	0.895429	0.851668	0.91395	0.925782	0.836126	0.946396	0.819745	0.886335	0.938742	0.931412	0.867758	0.881133	0.877749	0.847282	0.859262	0.900676	0.865258	0.825666	0.810428	0.870828	0.857113	0.871761
1	0.837726	0.87392	0.830508	0.880936	0.89052	0.820792	0.855144		0.886423	0.867657	0.829369	0.842345	0.85231	0.848844	0.903855	0.857407	0.884976	0.835529	0.849931	0.820882	0.8547	0.846465	0.853507	0.868334	0.895886	0.859954	0.853017	0.924823	0.820009	0.888504	0.848541	0.854626	0.803607	0.853232	0.913464	0.856316	0.821988	0.851996	0.90351	0.84398	0.894226	0.825214	0.913022	0.840669	0.838834	0.829069	0.829973	0.870264	0.902658
85	0.852825	0.86384	0.828889	0.882361	0.878988	0.843686	0.853614	0.886423		0.859439	0.818801	0.853501	0.843473	0.869971	0.845288	0.848646	0.847504	0.820514	0.851872	0.845244	0.813776	0.832171	0.866463	0.841863	0.856859	0.852643	0.854524	0.878088	0.826417	0.881578	0.874612	0.83291	0.827238	0.843475	0.845456	0.860666	0.831185	0.823743	0.860583	0.866249	0.861956	0.837379	0.892046	0.824122	0.823254	0.847203	0.854029	0.864485	0.868464
19	0.895485	0.903631	0.885054	0.913442	0.916259	0.913979	0.919284	0.867657	0.859439		0.918516	0.942141	0.943976	0.935397	0.901388	0.919356	0.926321	0.867349	0.927594	0.889737	0.897836	0.885603	0.911185	0.932777	0.934575	0.925377	0.95198	0.913832	0.932154	0.923741	0.928405	0.92311	0.908807	0.892099	0.887728	0.907234	0.881594	0.857326	0.914485	0.896403	0.919149	0.938404	0.871618	0.928452	0.915603	0.887744	0.897375	0.904503	0.936896
84	0.901723	0.834308	0.888576	0.858591	0.866533	0.926371	0.858542	0.829369	0.818801	0.918516		0.888111	0.897138	0.901905	0.86448	0.933358	0.920508	0.844453	0.936773	0.886085	0.90501	0.862237	0.927992	0.927028	0.874762	0.85172	0.952626	0.863678	0.964879	0.87142	0.863174	0.925035	0.834628	0.928643	0.840508	0.853801	0.819698	0.80048	0.87323	0.892919	0.895198	0.962383	0.858876	0.945831	0.925305	0.927863	0.871695	0.935575	0.923931
68	0.86013	0.933691	0.827713	0.931674	0.929753	0.866176	0.94815	0.842345	0.853501	0.942141	0.888111		0.908542	0.919506	0.900685	0.908671	0.889081	0.852415	0.907937	0.869297	0.845925	0.860646	0.889339	0.885009	0.913046	0.941574	0.929278	0.894109	0.896985	0.913849	0.940466	0.868755	0.944896	0.840799	0.880284	0.926755	0.917955	0.872433	0.887004	0.880563	0.87353	0.893078	0.878812	0.88956	0.855002	0.844713	0.884359	0.877548	0.893282
3	0.886803	0.900308	0.894733	0.913234	0.89415	0.904875	0.885723	0.85231	0.843473	0.943976	0.897138	0.908542		0.899833	0.889819	0.911997	0.951348	0.92671	0.91142	0.881219	0.920869	0.938387	0.89553	0.966845	0.924709	0.895754	0.929775	0.922297	0.902357	0.925026	0.909591	0.943523	0.886863	0.894467	0.887217	0.904806	0.866444	0.799585	0.864024	0.885831	0.878746	0.909765	0.865518	0.896696	0.940235	0.872127	0.915114	0.888295	0.894271
57	0.871913	0.907348	0.855707	0.913184	0.918338	0.881402	0.920379	0.848844	0.869971	0.935397	0.901905	0.919506	0.899833		0.888961	0.891494	0.898284	0.844461	0.902966	0.883681	0.832642	0.856764	0.906843	0.883485	0.913457	0.910233	0.938364	0.907487	0.894454	0.927633	0.911884	0.874341	0.909838	0.871291	0.863691	0.910599	0.883317	0.843918	0.883815	0.914829	0.879065	0.911428	0.887696	0.900155	0.877004	0.865277	0.890351	0.902458	0.910045
49	0.819022	0.913873	0.798841	0.900071	0.918385	0.824863	0.902948	0.903855	0.845288	0.901388	0.86448	0.900685	0.889819	0.888961		0.856814	0.909384	0.854683	0.863181	0.801251	0.872597	0.857563	0.853016	0.89676	0.918962	0.914544	0.891398	0.930067	0.846914	0.92811	0.884628	0.880615	0.858526	0.839603	0.942519	0.901254	0.865848	0.893862	0.920477	0.84136	0.883821	0.847756	0.894469	0.872035	0.867255	0.820617	0.837911	0.85576	0.901534
40	0.948119	0.868567	0.921522	0.898555	0.889186	0.947353	0.874995	0.857407	0.848646	0.919356	0.933358	0.908671	0.911997	0.891494	0.856814		0.905662	0.892225	0.964787	0.937662	0.89544	0.902318	0.939417	0.913439	0.885609	0.883038	0.927639	0.880353	0.934022	0.888275	0.895947	0.892425	0.866347	0.936762	0.846726	0.877199	0.85077	0.805364	0.865796	0.929964	0.889613	0.939217	0.863346	0.911962	0.89327	0.920959	0.930219	0.938471	0.900916
5	0.883596	0.869056	0.879423	0.896613	0.887071	0.898146	0.870102	0.884976	0.847504	0.926321	0.920508	0.889081	0.951348	0.898284	0.909384	0.905662		0.893277	0.90451	0.861835	0.942427	0.913881	0.892446	0.969888	0.928619	0.871459	0.940212	0.928322	0.913801	0.910951	0.889922	0.962822	0.848798	0.905453	0.902303	0.884972	0.842734	0.805725	0.885672	0.875939	0.909951	0.922986	0.88671	0.921113	0.957072	0.887144	0.869	0.90428	0.924546
32	0.859878	0.87595	0.877492	0.895002	0.866484	0.869672	0.840063	0.835529	0.820514	0.867349	0.844453	0.852415	0.92671	0.844461	0.854683	0.892225	0.893277		0.89374	0.84927	0.874357	0.977514	0.865762	0.903054	0.877144	0.865034	0.86969	0.888013	0.837897	0.904792	0.867924	0.868539	0.835009	0.881281	0.852142	0.880757	0.811636	0.755775	0.809533	0.870461	0.834892	0.853664	0.849267	0.840171	0.869767	0.835674	0.906427	0.852193	0.828816
63	0.939305	0.872682	0.920482	0.899794	0.893066	0.956398	0.881156	0.849931	0.851872	0.927594	0.936773	0.907937	0.91142	0.902966	0.863181	0.964787	0.90451	0.89374		0.920308	0.887014	0.898162	0.940803	0.911493	0.889002	0.888882	0.936875	0.879008	0.939118	0.904293	0.90161	0.891073	0.868067	0.932565	0.841667	0.885887	0.853626	0.819685	0.873219	0.93121	0.889519	0.948046	0.864518	0.926277	0.896592	0.91713	0.925965	0.930695	0.895959
78	0.941669	0.83812	0.913147	0.862891	0.853292	0.926629	0.845686	0.820882	0.845244	0.889737	0.886085	0.869297	0.881219	0.883681	0.801251	0.937662	0.861835	0.84927	0.920308		0.840746	0.871566	0.92561	0.866614	0.86233	0.850877	0.895249	0.847412	0.906018	0.846405	0.870622	0.853298	0.858211	0.906969	0.796096	0.854444	0.820686	0.775829	0.828167	0.921755	0.856297	0.908917	0.846756	0.876833	0.871298	0.903049	0.925945	0.916797	0.877721
14	0.889236	0.808274	0.882578	0.829696	0.85353	0.887363	0.801127	0.8547	0.813776	0.897836	0.90501	0.845925	0.920869	0.832642	0.872597	0.89544	0.942427	0.874357	0.887014	0.840746		0.899254	0.864965	0.953787	0.862949	0.828585	0.898492	0.891596	0.917968	0.861967	0.838495	0.958495	0.770521	0.906321	0.878372	0.821521	0.762097	0.789731	0.888228	0.82542	0.921307	0.908018	0.824811	0.894654	0.935598	0.904845	0.844791	0.89701	0.920316
33	0.872233	0.873789	0.894166	0.889494	0.861413	0.879356	0.84619	0.846465	0.832171	0.885603	0.862237	0.860646	0.938387	0.856764	0.857563	0.902318	0.913881	0.977514	0.898162	0.871566	0.899254		0.887947	0.919635	0.887742	0.855449	0.883847	0.905116	0.867999	0.896003	0.865356	0.899961	0.839597	0.896627	0.860921	0.879913	0.80615	0.766905	0.834377	0.872415	0.855013	0.87467	0.856263	0.856536	0.891437	0.86715	0.90746	0.881217	0.861728
93	0.912811	0.865811	0.914776	0.880101	0.878588	0.926768	0.873534	0.853507	0.866463	0.911185	0.927992	0.889339	0.89553	0.906843	0.853016	0.939417	0.892446	0.865762	0.940803	0.92561	0.864965	0.887947		0.895111	0.883297	0.865178	0.928187	0.881697	0.928549	0.881176	0.873851	0.885858	0.861088	0.926732	0.830553	0.879853	0.840344	0.818024	0.866822	0.918697	0.876257	0.929109	0.879424	0.91124	0.893294	0.942415	0.912673	0.94427	0.900777
4	0.888316	0.867033	0.891875	0.893216	0.878893	0.909006	0.860683	0.868334	0.841863	0.932777	0.927028	0.885009	0.966845	0.883485	0.89676	0.913439	0.969888	0.903054	0.911493	0.866614	0.953787	0.919635	0.895111		0.915162	0.8711	0.936428	0.921093	0.919456	0.912332	0.883699	0.964799	0.847069	0.912651	0.891209	0.881348	0.841594	0.79358	0.87816	0.875549	0.904702	0.927694	0.876611	0.916408	0.963648	0.888324	0.880525	0.90249	0.916409
24	0.85145	0.920723	0.838195	0.935628	0.916998	0.864023	0.921748	0.895886	0.856859	0.934575	0.874762	0.913046	0.924709	0.913457	0.918962	0.885609	0.928619	0.877144	0.889002	0.86233	0.862949	0.887742	0.883297	0.915162		0.926549	0.931013	0.923331	0.865688	0.922013	0.924855	0.886581	0.9164	0.857719	0.915275	0.945021	0.91332	0.837123	0.890386	0.882414	0.882713	0.885582	0.918877	0.896098	0.896638	0.826553	0.870234	0.874658	0.905588
44	0.848952	0.935845	0.815166	0.944164	0.950675	0.859767	0.940091	0.859954	0.852643	0.925377	0.85172	0.941574	0.895754	0.910233	0.914544	0.883038	0.871459	0.865034	0.888882	0.850877	0.828585	0.855449	0.865178	0.8711	0.926549		0.91259	0.885563	0.854563	0.931289	0.94869	0.842116	0.929222	0.834399	0.900095	0.933698	0.93259	0.868421	0.884902	0.882841	0.87724	0.869553	0.885736	0.865035	0.835917	0.820687	0.875206	0.851717	0.873702
94	0.905152	0.88869	0.88656	0.914294	0.913669	0.92498	0.912102	0.853017	0.854524	0.95198	0.952626	0.929278	0.929775	0.938364	0.891398	0.927639	0.940212	0.86969	0.936875	0.895249	0.898492	0.883847	0.928187	0.936428	0.931013	0.91259		0.90124	0.94335	0.917107	0.928552	0.924925	0.898226	0.917104	0.870657	0.918394	0.886815	0.829281	0.887138	0.912158	0.920122	0.957547	0.896978	0.947373	0.927809	0.909569	0.891522	0.923932	0.927006
8	0.854706	0.917967	0.859946	0.910735	0.913981	0.845095	0.895429	0.924823	0.878088	0.913832	0.863678	0.894109	0.922297	0.907487	0.930067	0.880353	0.928322	0.888013	0.879008	0.847412	0.891596	0.905116	0.881697	0.921093	0.923331	0.885563	0.90124		0.855219	0.938684	0.886834	0.906948	0.863268	0.865307	0.925182	0.899762	0.848891	0.851235	0.903355	0.867975	0.896315	0.85969	0.911496	0.874265	0.896127	0.84681	0.87183	0.887569	0.910595
65	0.92453	0.823467	0.906051	0.845569	0.863662	0.944205	0.851668	0.820009	0.826417	0.932154	0.964879	0.896985	0.902357	0.894454	0.846914	0.934022	0.913801	0.837897	0.939118	0.906018	0.917968	0.867999	0.928549	0.919456	0.865688	0.854563	0.94335	0.855219		0.855375	0.867479	0.934033	0.832621	0.933362	0.826598	0.841291	0.8072	0.809016	0.884384	0.885911	0.91262	0.970207	0.830174	0.944142	0.918352	0.950168	0.88146	0.942926	0.935421
48	0.861637	0.936352	0.851622	0.943465	0.938471	0.870561	0.91395	0.888504	0.881578	0.923741	0.87142	0.913849	0.925026	0.927633	0.92811	0.888275	0.910951	0.904792	0.904293	0.846405	0.861967	0.896003	0.881176	0.912332	0.922013	0.931289	0.917107	0.938684	0.855375		0.928986	0.878811	0.896061	0.863167	0.910471	0.9266	0.885553	0.856115	0.884528	0.892779	0.882456	0.879586	0.903982	0.879517	0.887713	0.830347	0.880461	0.868658	0.881331
39	0.876192	0.915636	0.839685	0.942961	0.934117	0.883127	0.925782	0.848541	0.874612	0.928405	0.863174	0.940466	0.909591	0.911884	0.884628	0.895947	0.889922	0.867924	0.90161	0.870622	0.838495	0.865356	0.873851	0.883699	0.924855	0.94869	0.928552	0.886834	0.867479	0.928986		0.859055	0.931754	0.850306	0.878416	0.930779	0.919519	0.846565	0.869455	0.898138	0.880826	0.890676	0.883565	0.879168	0.865936	0.838121	0.882423	0.860474	0.872033
6	0.886064	0.83399	0.89117	0.847411	0.863431	0.901197	0.836126	0.854626	0.83291	0.92311	0.925035	0.868755	0.943523	0.874341	0.880615	0.892425	0.962822	0.868539	0.891073	0.853298	0.958495	0.899961	0.885858	0.964799	0.886581	0.842116	0.924925	0.906948	0.934033	0.878811	0.859055		0.811147	0.912892	0.885745	0.839904	0.797839	0.791872	0.884175	0.851034	0.909565	0.923363	0.841357	0.924122	0.958584	0.909892	0.859903	0.91195	0.928782
77	0.810922	0.93093	0.781374	0.933755	0.890752	0.82807	0.946396	0.803607	0.827238	0.908807	0.834628	0.944896	0.886863	0.909838	0.858526	0.866347	0.848798	0.835009	0.868067	0.858211	0.770521	0.839597	0.861088	0.847069	0.9164	0.929222	0.898226	0.863268	0.832621	0.896061	0.931754	0.811147		0.791934	0.842899	0.941537	0.93775	0.829926	0.832636	0.878938	0.801792	0.852784	0.874031	0.849829	0.821618	0.784418	0.861753	0.825626	0.834403
30	0.942922	0.810337	0.95889	0.837979	0.861716	0.949332	0.819745	0.853232	0.843475	0.892099	0.928643	0.840799	0.894467	0.871291	0.839603	0.936762	0.905453	0.881281	0.932565	0.906969	0.906321	0.896627	0.926732	0.912651	0.857719	0.834399	0.917104	0.865307	0.933362	0.863167	0.850306	0.912892	0.791934		0.829842	0.826046	0.788984	0.776701	0.860874	0.913521	0.913124	0.933693	0.837698	0.91734	0.909564	0.942973	0.904666	0.952795	0.908816
18	0.814305	0.897569	0.799216	0.886914	0.920138	0.803504	0.886335	0.913464	0.845456	0.887728	0.840508	0.880284	0.887217	0.863691	0.942519	0.846726	0.902303	0.852142	0.841667	0.796096	0.878372	0.860921	0.830553	0.891209	0.915275	0.900095	0.870657	0.925182	0.826598	0.910471	0.878416	0.885745	0.842899	0.829842		0.88275	0.853798	0.879354	0.924002	0.824484	0.882755	0.827654	0.884668	0.856805	0.865083	0.804347	0.826131	0.850143	0.895931
83	0.833789	0.942674	0.801728	0.95393	0.910036	0.845467	0.938742	0.856316	0.860666	0.907234	0.853801	0.926755	0.904806	0.910599	0.901254	0.877199	0.884972	0.880757	0.885887	0.854444	0.821521	0.879913	0.879853	0.881348	0.945021	0.933698	0.918394	0.899762	0.841291	0.9266	0.930779	0.839904	0.941537	0.826046	0.88275		0.931485	0.831635	0.847233	0.886239	0.842122	0.869563	0.923886	0.871839	0.854915	0.807098	0.879422	0.844396	0.855138
58	0.80161	0.921817	0.770329	0.927889	0.902108	0.816206	0.931412	0.821988	0.831185	0.881594	0.819698	0.917955	0.866444	0.883317	0.865848	0.85077	0.842734	0.811636	0.853626	0.820686	0.762097	0.80615	0.840344	0.841594	0.91332	0.93259	0.886815	0.848891	0.8072	0.885553	0.919519	0.797839	0.93775	0.788984	0.853798	0.931485		0.815283	0.823396	0.864461	0.813421	0.831853	0.888369	0.831677	0.811998	0.766748	0.847991	0.816701	0.818078
67	0.777507	0.86011	0.746638	0.829029	0.874228	0.773833	0.867758	0.851996	0.823743	0.857326	0.80048	0.872433	0.799585	0.843918	0.893862	0.805364	0.805725	0.755775	0.819685	0.775829	0.789731	0.766905	0.818024	0.79358	0.837123	0.868421	0.829281	0.851235	0.809016	0.856115	0.846565	0.791872	0.829926	0.776701	0.879354	0.831635	0.815283		0.936602	0.794941	0.841811	0.800117	0.827594	0.811662	0.765634	0.786681	0.791386	0.813762	0.869749
23	0.849099	0.868316	0.831321	0.859396	0.902141	0.845533	0.881133	0.90351	0.860583	0.914485	0.87323	0.887004	0.864024	0.883815	0.920477	0.865796	0.885672	0.809533	0.873219	0.828167	0.888228	0.834377	0.866822	0.87816	0.890386	0.884902	0.887138	0.903355	0.884384	0.884528	0.869455	0.884175	0.832636	0.860874	0.924002	0.847233	0.823396	0.936602		0.835772	0.919631	0.87308	0.865221	0.881877	0.856324	0.863974	0.831193	0.892191	0.947762
75	0.920635	0.871856	0.894994	0.895275	0.881065	0.921851	0.877749	0.84398	0.866249	0.896403	0.892919	0.880563	0.885831	0.914829	0.84136	0.929964	0.875939	0.870461	0.93121	0.921755	0.82542	0.872415	0.918697	0.875549	0.882414	0.882841	0.912158	0.867975	0.885911	0.892779	0.898138	0.851034	0.878938	0.913521	0.824484	0.886239	0.864461	0.794941	0.835772		0.852853	0.912246	0.872482	0.884671	0.867729	0.883384	0.929666	0.904734	0.870627
25	0.90018	0.831942	0.888361	0.855268	0.900611	0.893698	0.847282	0.894226	0.861956	0.919149	0.895198	0.87353	0.878746	0.879065	0.883821	0.889613	0.909951	0.834892	0.889519	0.856297	0.921307	0.855013	0.876257	0.904702	0.882713	0.87724	0.920122	0.896315	0.91262	0.882456	0.880826	0.909565	0.801792	0.913124	0.882755	0.842122	0.813421	0.841811	0.919631	0.852853		0.913095	0.860175	0.905812	0.892496	0.901419	0.848541	0.910944	0.944851
64	0.931584	0.832523	0.903881	0.873169	0.873174	0.958267	0.859262	0.825214	0.837379	0.938404	0.962383	0.893078	0.909765	0.911428	0.847756	0.939217	0.922986	0.853664	0.948046	0.908917	0.908018	0.87467	0.929109	0.927694	0.885582	0.869553	0.957547	0.85969	0.970207	0.879586	0.890676	0.923363	0.852784	0.933693	0.827654	0.869563	0.831853	0.800117	0.87308	0.912246	0.913095		0.844952	0.945191	0.928501	0.939698	0.882384	0.930326	0.923675
89	0.824767	0.920556	0.810663	0.935282	0.892812	0.823104	0.900676	0.913022	0.892046	0.871618	0.858876	0.878812	0.865518	0.887696	0.894469	0.863346	0.88671	0.849267	0.864518	0.846756	0.824811	0.856263	0.879424	0.876611	0.918877	0.885736	0.896978	0.911496	0.830174	0.903982	0.883565	0.841357	0.874031	0.837698	0.884668	0.923886	0.888369	0.827594	0.865221	0.872482	0.860175	0.844952		0.856786	0.852982	0.817692	0.857799	0.863786	0.874857
61	0.898792	0.841503	0.878785	0.857405	0.876842	0.921647	0.865258	0.840669	0.824122	0.928452	0.945831	0.88956	0.896696	0.900155	0.872035	0.911962	0.921113	0.840171	0.926277	0.876833	0.894654	0.856536	0.91124	0.916408	0.896098	0.865035	0.947373	0.874265	0.944142	0.879517	0.879168	0.924122	0.849829	0.91734	0.856805	0.871839	0.831677	0.811662	0.881877	0.884671	0.905812	0.945191	0.856786		0.94404	0.907218	0.85724	0.919856	0.922314
17	0.890917	0.828518	0.890614	0.854795	0.855728	0.909303	0.825666	0.838834	0.823254	0.915603	0.925305	0.855002	0.940235	0.877004	0.867255	0.89327	0.957072	0.869767	0.896592	0.871298	0.935598	0.891437	0.893294	0.963648	0.896638	0.835917	0.927809	0.896127	0.918352	0.887713	0.865936	0.958584	0.821618	0.909564	0.865083	0.854915	0.811998	0.765634	0.856324	0.867729	0.892496	0.928501	0.852982	0.94404		0.893068	0.861387	0.902654	0.907951
91	0.931527	0.797317	0.925907	0.818415	0.847875	0.937776	0.810428	0.829069	0.847203	0.887744	0.927863	0.844713	0.872127	0.865277	0.820617	0.920959	0.887144	0.835674	0.91713	0.903049	0.904845	0.86715	0.942415	0.888324	0.826553	0.820687	0.909569	0.84681	0.950168	0.830347	0.838121	0.909892	0.784418	0.942973	0.804347	0.807098	0.766748	0.786681	0.863974	0.883384	0.901419	0.939698	0.817692	0.907218	0.893068		0.879487	0.946461	0.910878
56	0.913104	0.890889	0.913377	0.887562	0.879745	0.908987	0.870828	0.829973	0.854029	0.897375	0.871695	0.884359	0.915114	0.890351	0.837911	0.930219	0.869	0.906427	0.925965	0.925945	0.844791	0.90746	0.912673	0.880525	0.870234	0.875206	0.891522	0.87183	0.88146	0.880461	0.882423	0.859903	0.861753	0.904666	0.826131	0.879422	0.847991	0.791386	0.831193	0.929666	0.848541	0.882384	0.857799	0.85724	0.861387	0.879487		0.898337	0.858896
59	0.927776	0.838421	0.937063	0.854886	0.894381	0.927994	0.857113	0.870264	0.864485	0.904503	0.935575	0.877548	0.888295	0.902458	0.85576	0.938471	0.90428	0.852193	0.930695	0.916797	0.89701	0.881217	0.94427	0.90249	0.874658	0.851717	0.923932	0.887569	0.942926	0.868658	0.860474	0.91195	0.825626	0.952795	0.850143	0.844396	0.816701	0.813762	0.892191	0.904734	0.910944	0.930326	0.863786	0.919856	0.902654	0.946461	0.898337		0.945492
20	0.892099	0.853322	0.879464	0.859206	0.895826	0.890847	0.871761	0.902658	0.868464	0.936896	0.923931	0.893282	0.894271	0.910045	0.901534	0.900916	0.924546	0.828816	0.895959	0.877721	0.920316	0.861728	0.900777	0.916409	0.905588	0.873702	0.927006	0.910595	0.935421	0.881331	0.872033	0.928782	0.834403	0.908816	0.895931	0.855138	0.818078	0.869749	0.947762	0.870627	0.944851	0.923675	0.874857	0.922314	0.907951	0.910878	0.858896	0.945492
7	0.893521	0.872721	0.880687	0.883408	0.909366	0.887064	0.859706	0.900301	0.854092	0.929913	0.893951	0.87882	0.93692	0.894171	0.914207	0.892261	0.951255	0.89511	0.895986	0.855013	0.943791	0.909867	0.876224	0.948346	0.913497	0.891516	0.916982	0.938918	0.895624	0.925689	0.891989	0.94618	0.829428	0.900494	0.924836	0.868633	0.823409	0.832276	0.910912	0.870521	0.928848	0.90578	0.866073	0.903049	0.934368	0.884048	0.867599	0.896155	0.926591
22	0.822986	0.920652	0.806894	0.903668	0.908787	0.835608	0.935583	0.890765	0.853146	0.926963	0.888961	0.929118	0.887373	0.910641	0.931535	0.871163	0.907074	0.825369	0.873337	0.82682	0.847849	0.84404	0.876229	0.886652	0.933737	0.912252	0.915143	0.912045	0.876262	0.899076	0.891085	0.887606	0.893602	0.837044	0.919368	0.907002	0.897245	0.872268	0.912119	0.85564	0.879649	0.872627	0.903553	0.894667	0.865509	0.834347	0.845974	0.877491	0.919662
15	0.874316	0.869082	0.886986	0.883546	0.883642	0.890399	0.860481	0.837462	0.829418	0.9285	0.899887	0.888707	0.968485	0.886235	0.880191	0.895079	0.946649	0.906383	0.894425	0.868117	0.937569	0.924478	0.885429	0.963855	0.907807	0.87834	0.919316	0.910218	0.908693	0.910084	0.885889	0.953468	0.856971	0.889461	0.891327	0.873873	0.833129	0.791397	0.871904	0.853898	0.886063	0.9073	0.848623	0.89641	0.946696	0.874215	0.883312	0.887902	0.901072
45	0.872025	0.871491	0.823685	0.868426	0.908781	0.85883	0.891115	0.889355	0.85015	0.904358	0.87707	0.89569	0.854325	0.881731	0.903539	0.881292	0.874324	0.812005	0.893524	0.850242	0.862797	0.822292	0.873396	0.863842	0.885761	0.905051	0.897453	0.878919	0.876134	0.888248	0.889156	0.862462	0.849831	0.860439	0.908798	0.86661	0.849105	0.913571	0.940863	0.863949	0.905775	0.874218	0.874783	0.892312	0.848861	0.854954	0.847762	0.88089	0.915814
80	0.933894	0.858523	0.939055	0.880021	0.866577	0.945336	0.867311	0.843213	0.859884	0.911801	0.926037	0.877201	0.904066	0.914977	0.829618	0.945324	0.897981	0.873303	0.951122	0.9435	0.853991	0.889924	0.951027	0.895526	0.879597	0.853033	0.924231	0.876286	0.923513	0.878681	0.876993	0.884414	0.860507	0.937868	0.811156	0.869055	0.835968	0.783481	0.844744	0.950275	0.86287	0.937019	0.862694	0.907084	0.896825	0.926759	0.933434	0.94039	0.894273
46	0.889434	0.800121	0.888519	0.808912	0.848893	0.888582	0.801585	0.848401	0.836783	0.881067	0.904447	0.838178	0.882276	0.855619	0.863613	0.880665	0.905154	0.83004	0.876934	0.850341	0.933596	0.860081	0.884577	0.91072	0.844009	0.819251	0.887866	0.875076	0.925665	0.855303	0.820349	0.925904	0.765364	0.913852	0.853342	0.804546	0.766711	0.798606	0.890126	0.836611	0.920728	0.900353	0.830235	0.89218	0.906315	0.917126	0.850839	0.918359	0.927516
73	0.90338	0.824196	0.869954	0.857211	0.853247	0.921999	0.855627	0.807375	0.814065	0.909901	0.944228	0.881099	0.888255	0.900211	0.83765	0.913797	0.915791	0.831252	0.929539	0.879905	0.885726	0.853379	0.89915	0.905457	0.867843	0.847669	0.945959	0.852555	0.94179	0.867291	0.877105	0.914913	0.846651	0.912825	0.825285	0.854713	0.824224	0.784775	0.858421	0.89628	0.884596	0.952069	0.840069	0.94247	0.913881	0.900486	0.86164	0.915903	0.900801
12	0.889687	0.878528	0.886376	0.885291	0.900298	0.891259	0.872577	0.896277	0.851438	0.932018	0.901983	0.875224	0.936075	0.909672	0.91553	0.899114	0.947726	0.885472	0.900468	0.858377	0.91984	0.899387	0.886454	0.944374	0.924262	0.881989	0.927954	0.936599	0.89403	0.921833	0.88468	0.93645	0.837495	0.908907	0.915808	0.884745	0.843249	0.822882	0.900241	0.891876	0.914928	0.907239	0.876585	0.909159	0.930734	0.873641	0.888443	0.90279	0.921205
72	0.801502	0.924968	0.766604	0.904624	0.907618	0.808881	0.915074	0.8488	0.838101	0.866102	0.808628	0.913563	0.838065	0.855397	0.889911	0.845166	0.82101	0.82518	0.860315	0.809724	0.780861	0.815523	0.831864	0.81619	0.873498	0.928638	0.854432	0.854657	0.803017	0.892685	0.903962	0.78355	0.898865	0.790038	0.874743	0.896509	0.89187	0.895195	0.869889	0.851721	0.818137	0.813949	0.860264	0.818438	0.778557	0.780054	0.844743	0.807853	0.830504
51	0.893104	0.874585	0.876874	0.870108	0.911878	0.885416	0.871314	0.893673	0.863282	0.926747	0.885292	0.893542	0.918681	0.905378	0.917764	0.885578	0.92994	0.858177	0.887368	0.884635	0.906587	0.878773	0.884033	0.915486	0.909681	0.887869	0.911949	0.930134	0.901307	0.915237	0.893896	0.934666	0.847429	0.890073	0.916942	0.87248	0.830364	0.856897	0.912837	0.860305	0.923763	0.892595	0.867799	0.916353	0.918571	0.879734	0.873413	0.906397	0.935705
53	0.923749	0.872013	0.91737	0.884047	0.897456	0.941033	0.892725	0.830087	0.839303	0.9363	0.937857	0.915498	0.912967	0.913401	0.855821	0.949893	0.896782	0.879788	0.953567	0.908188	0.8923	0.893765	0.928462	0.906545	0.871857	0.891134	0.936082	0.879012	0.951679	0.895728	0.899998	0.905189	0.865784	0.926929	0.838829	0.864201	0.838903	0.819511	0.88006	0.910733	0.896963	0.947879	0.83629	0.91582	0.890523	0.925712	0.914295	0.935797	0.907717
X2	0.789502	0.948704	0.771287	0.936424	0.896637	0.803078	0.938324	0.858811	0.846127	0.900258	0.847332	0.93996	0.880796	0.883574	0.905108	0.859349	0.868426	0.84107	0.860666	0.823448	0.806435	0.84697	0.863168	0.862786	0.918179	0.911393	0.889203	0.889596	0.838294	0.901792	0.891039	0.833666	0.9245	0.790528	0.884123	0.937272	0.909211	0.852818	0.863961	0.836086	0.82302	0.833441	0.91816	0.853048	0.82942	0.788251	0.850342	0.835152	0.863053
2	0.888381	0.838704	0.892712	0.862918	0.847684	0.905526	0.842016	0.844554	0.82533	0.918927	0.93364	0.872464	0.94497	0.878643	0.868133	0.91016	0.966437	0.879011	0.909565	0.871366	0.941172	0.911874	0.902294	0.966785	0.894241	0.83323	0.927387	0.902886	0.936037	0.88097	0.859585	0.968109	0.82926	0.913626	0.861499	0.852732	0.808395	0.772206	0.864825	0.866703	0.88741	0.932529	0.85605	0.921363	0.96175	0.903032	0.866839	0.915337	0.91862
62	0.888148	0.868526	0.868859	0.86357	0.903372	0.904565	0.883835	0.868772	0.833436	0.929294	0.919779	0.894166	0.880175	0.908833	0.895283	0.904421	0.892897	0.8308	0.925451	0.862212	0.86155	0.835419	0.899492	0.883298	0.888981	0.888439	0.926698	0.88459	0.909766	0.895277	0.884605	0.890185	0.849805	0.895686	0.883173	0.868126	0.838925	0.861236	0.900547	0.887408	0.897792	0.916234	0.852474	0.944503	0.882601	0.887088	0.868309	0.900657	0.91324
55	0.82838	0.946454	0.801468	0.940493	0.951043	0.831505	0.938292	0.874388	0.861006	0.896622	0.822786	0.928683	0.86674	0.902103	0.910984	0.860711	0.846199	0.853052	0.873708	0.833531	0.795829	0.838382	0.854254	0.837341	0.910215	0.964519	0.886339	0.886681	0.819254	0.929676	0.935016	0.804785	0.91544	0.813322	0.895589	0.930596	0.925251	0.884044	0.876116	0.871158	0.857604	0.835272	0.898537	0.842204	0.806936	0.796205	0.871686	0.837814	0.85263
16	0.88101	0.86572	0.883218	0.884811	0.885899	0.895867	0.860706	0.857351	0.832384	0.935819	0.905109	0.877991	0.960662	0.8984	0.8954	0.890009	0.960686	0.891226	0.898136	0.85902	0.92553	0.902642	0.882235	0.962349	0.918516	0.876777	0.933422	0.917843	0.893808	0.917452	0.895882	0.949957	0.85259	0.893861	0.893445	0.884144	0.846064	0.791815	0.868902	0.87782	0.891334	0.915012	0.860892	0.909287	0.962306	0.870067	0.87853	0.88492	0.905171
81	0.90151	0.867195	0.878762	0.8921	0.880029	0.919267	0.877089	0.868155	0.84504	0.923134	0.953703	0.894454	0.896255	0.906138	0.888616	0.940777	0.914843	0.867394	0.941763	0.901659	0.89871	0.883753	0.937109	0.916236	0.901018	0.875514	0.936011	0.888862	0.938013	0.896716	0.877595	0.899387	0.854496	0.915769	0.869524	0.889029	0.840116	0.832821	0.893872	0.905123	0.894612	0.94234	0.890855	0.923461	0.909572	0.910117	0.887351	0.929963	0.925522
34	0.826796	0.85506	0.841051	0.88608	0.835723	0.829561	0.820081	0.820598	0.801416	0.836377	0.810599	0.831524	0.900976	0.815556	0.828943	0.875671	0.871442	0.947264	0.853507	0.846994	0.847676	0.951415	0.852599	0.883063	0.873172	0.839534	0.839427	0.872172	0.805181	0.871194	0.847319	0.840549	0.836547	0.842474	0.834493	0.872573	0.812904	0.733671	0.78201	0.843367	0.802359	0.824057	0.847929	0.799694	0.849668	0.805882	0.870376	0.829607	0.803439
90	0.911059	0.852409	0.89213	0.861504	0.865404	0.897264	0.854448	0.847256	0.849334	0.878129	0.89657	0.871505	0.862965	0.877368	0.837711	0.933664	0.855818	0.854367	0.928063	0.908854	0.852355	0.870502	0.934725	0.859215	0.84597	0.846702	0.888954	0.8598	0.910319	0.858197	0.844423	0.852473	0.830873	0.916342	0.826565	0.84617	0.803226	0.821521	0.87019	0.89158	0.862884	0.893758	0.85648	0.88568	0.84808	0.915452	0.90305	0.938243	0.892423
10	0.898426	0.85234	0.903163	0.885183	0.887487	0.908477	0.850976	0.875115	0.841696	0.931407	0.908595	0.872511	0.951608	0.888662	0.887287	0.90386	0.963192	0.90289	0.905878	0.865776	0.94619	0.92109	0.886269	0.967441	0.914088	0.871118	0.932977	0.928474	0.908844	0.914559	0.887675	0.954993	0.832127	0.913284	0.89012	0.868018	0.822155	0.787841	0.878097	0.878458	0.914433	0.921402	0.86119	0.906011	0.947712	0.886765	0.874235	0.900669	0.911168
9	0.852301	0.890587	0.848821	0.884502	0.901581	0.852688	0.894221	0.908785	0.856331	0.921416	0.9044	0.894032	0.921532	0.894413	0.935694	0.879314	0.950669	0.866126	0.878668	0.836755	0.920896	0.891678	0.882947	0.934476	0.92449	0.884938	0.921757	0.938726	0.898103	0.902122	0.873357	0.946892	0.845778	0.882725	0.93889	0.885913	0.846179	0.851267	0.92278	0.852006	0.913067	0.886554	0.898978	0.910825	0.915703	0.873372	0.858142	0.905723	0.940604
79	0.930193	0.831947	0.910882	0.872309	0.845367	0.940766	0.843235	0.816274	0.831418	0.901145	0.918235	0.871377	0.892892	0.875496	0.808777	0.95	0.884592	0.855492	0.942618	0.933432	0.857894	0.870813	0.930145	0.895145	0.871029	0.850783	0.91759	0.839773	0.915663	0.86023	0.873711	0.871885	0.847588	0.916171	0.797593	0.866574	0.844411	0.756805	0.817083	0.931558	0.85488	0.935817	0.848743	0.891574	0.894471	0.901597	0.912899	0.91012	0.864809
54	0.930243	0.878192	0.909497	0.909461	0.884539	0.939633	0.880216	0.836415	0.848699	0.904043	0.913486	0.8897	0.901725	0.89833	0.842159	0.957527	0.88752	0.896562	0.95706	0.922668	0.856467	0.902834	0.934518	0.894264	0.886025	0.882085	0.920101	0.864116	0.909585	0.889117	0.888195	0.865142	0.867901	0.921404	0.824349	0.890897	0.866994	0.782488	0.838803	0.942253	0.863936	0.930735	0.871299	0.8935	0.878563	0.901556	0.934653	0.920413	0.870049
98	0.864993	0.902413	0.861613	0.892392	0.924672	0.86702	0.913564	0.900311	0.88201	0.918854	0.900588	0.912979	0.884862	0.905102	0.917134	0.893752	0.89588	0.845162	0.905708	0.856616	0.872575	0.862898	0.907548	0.891278	0.900589	0.901428	0.918905	0.91171	0.898924	0.904833	0.890549	0.891627	0.870214	0.88724	0.910966	0.884935	0.863498	0.916055	0.94808	0.876069	0.908276	0.889328	0.904688	0.908711	0.867323	0.884865	0.873715	0.917746	0.931166
min:	0.777507	0.797317	0.746638	0.808912	0.835723	0.773833	0.801127	0.803607	0.801416	0.836377	0.80048	0.827713	0.799585	0.815556	0.798841	0.805364	0.805725	0.755775	0.819685	0.775829	0.762097	0.766905	0.818024	0.79358	0.826553	0.815166	0.829281	0.839773	0.803017	0.830347	0.820349	0.78355	0.765364	0.776701	0.796096	0.801728	0.762097	0.733671	0.78201	0.794941	0.801792	0.800117	0.810663	0.799694	0.765634	0.766748	0.791386	0.807853	0.803439
overall min:	0.733671
max:	0.95726	0.957172	0.95889	0.957172	0.951043	0.958267	0.952422	0.924823	0.892046	0.95198	0.964879	0.94815	0.968485	0.938364	0.942519	0.964787	0.969888	0.977514	0.964787	0.9435	0.958495	0.977514	0.951027	0.969888	0.945021	0.964519	0.957547	0.938918	0.970207	0.943465	0.94869	0.968109	0.946396	0.95889	0.942519	0.95393	0.93775	0.936602	0.94808	0.950275	0.944851	0.970207	0.935282	0.947373	0.963648	0.950168	0.934653	0.952795	0.947762
overall max:	0.977514
[truncated: 24 more columns]

## Sheet: FARMS_GoIs
Annotation and outlier test for metabolic genes of interest using FARMS expression values and I/NI filtering (sorted by max of columns H and J)
ProbeSet	#probes	medianHits	medianFARMS (median expression value according to FARMS; linear scale)	minFARMS (minimum expression value according to FARMS; linear scale)	minArrayFARMS (sample corresponding to minimum expression value, maximum MAD-Grubb test statistic, and maximum Dixon-Q test statistic)	maxMadGrubb = (median – minimum) / MAD (Grubb's outlier statistic w/ mean replaced by median, and std dev replaced by MAD; robust against high expression outliers; still works in cases of >1 low expression outliers)	maxDixon = (2ndSmallestValue – minimum) / range (Dixon's Q; robust against high expression outliers; fails for >1 low expression outliers as is the case for replicate arrays or samples w/ NMD in same gene)	maxDixon3rd = (3rdSmallestValue - minimum) / range (catches 1st low expression outlier in presence of 2nd low expression outlier)	Dixon2nd3rd = (2ndSmallestValue – 3rdSmallestValue) / range (catches 2nd low expression outlier)		arrayDixon2nd3rd (sample corresponding to 2nd low expression outlier)	Symbol	notes	Gene	Entrez	enzymeClass	disease	diseaseClass
202854_at	11	1	972.54	145.779	73	9.47049	0.044373	0.562454	0.518081	0.518081	75	HPRT1	true positives	hypoxanthine phosphoribosyltransferase 1	3251	Purine	Lesch-Nyham syndrome	PURINE AND PYRIMIDINE
204295_at	11	1	494.927	119.574	9	9.04357	0.487279	0.537531	0.050252	0.487279	91	SURF1 /// VPS37A	true positive	surfeit 1 /// vacuolar protein sorting 37 homolog A (S. cerevisiae)	137492 /// 6834	\N	Leigh syndrome	MITOCHONDRIAL
201765_s_at	8	1	741.13	110.91	84	9.61228	0.085779	0.551886	0.466107	0.466107	2	HEXA	true positives	hexosaminidase A (alpha polypeptide)	3073	sphingolipidoses	Tay-Sachs, Sandhoff	LYSOSSOMAL
209549_s_at	9	1	767.775	430.337	8	5.82552	0.344671	0.404871	0.060201	0.344671	78	DGUOK	true positive	deoxyguanosine kinase	1716	Purine	\N	PURINE AND PYRIMIDINE
203816_at	9	1	303.216	155.223	8	6.06898	0.335375	0.380672	0.045297	0.335375	75	DGUOK	true positive	deoxyguanosine kinase	1716	Purine	\N	PURINE AND PYRIMIDINE
204639_at	10	1	261.603	59.6263	46	5.87015	0.328511	0.335294	0.006783	0.328511	49	ADA	true positive	adenosine deaminase	100	Purine	\N	PURINE AND PYRIMIDINE
200701_at	11	1	1235.51	387.991	6	6.59446	0.304663	0.349062	0.0444	0.304663	20	NPC2	true positive	Niemann-Pick disease, type C2	10577	lipid storage disorders	Niemann-Pick disease type C2	LYSOSSOMAL
210250_x_at	11	1	639.536	372.434	23	5.22852	0.001802	0.290932	0.28913	0.28913	67	ADSL	true positives	adenylosuccinate lyase	158	Purine	\N	PURINE AND PYRIMIDINE
216705_s_at	11	1	227.624	85.4703	46	4.63837	0.278081	0.280915	0.002834	0.278081	49	ADA	true positive	adenosine deaminase	100	Purine	\N	PURINE AND PYRIMIDINE
210980_s_at	9	1	554.918	266.767	36	5.21057	0.274999	0.313532	0.038533	0.274999	30	ASAH1	NMD candidate (and potential false positive); backed up by 2 other probe sets (see below)	N-acylsphingosine amidohydrolase (acid ceramidase) 1	427	sphingolipidoses	Farber	LYSOSSOMAL
202679_at	11	1	523.597	182.976	85	6.93792	0.258251	0.269427	0.011176	0.258251	5	NPC1	true positive	Niemann-Pick disease, type C1	4864	lipid storage disorders	Niemann-Pick disease type C1	LYSOSSOMAL
204333_s_at	10	1	168.567	76.6868	89	4.42537	0.254098	0.256835	0.002738	0.254098	78	AGA	true positive (defines cut-off on Dixon-Q as >~0.25, ie, >~1/4th of total range)	aspartylglucosaminidase	175	oligosacharidoses	aspartylglucosaminuria	LYSOSSOMAL
216064_s_at	10	1	292.792	116.135	89	4.89709	0.22636	0.288834	0.062474	0.22636	78	AGA	true positive	aspartylglucosaminidase	175	oligosacharidoses	aspartylglucosaminuria	LYSOSSOMAL
203972_s_at	11	1	366.694	302.421	32	4.36184	0.194777	0.244474	0.049698	0.194777	56	PEX3		peroxisomal biogenesis factor 3	8504	Peroxisome biogenesis	Zellweger syndrome	PEROXISOMAL
204332_s_at	11	1	384.277	153.976	89	4.52137	0.193607	0.200832	0.007224	0.193607	78	AGA	true positive (defines cut-off on MAD-Grubb cut-off of >~4.5)	aspartylglucosaminidase	175	oligosacharidoses	aspartylglucosaminuria	LYSOSSOMAL
205401_at	11	1	265.748	140.932	34	4.70186	0.186844	0.218723	0.031879	0.186844	51	AGPS	NMD candidate (and potential false positive); backed up by RMA (see RMA sheet), but SSR_34 is outlier wrt Dixon Q (high false positive rate)	alkylglycerone phosphate synthase	8540	Rhizomelic chondrodysplasia punctata (RCDP)	RCDP type III	PEROXISOMAL
200975_at	11	1	1026.86	647.996	51	5.46137	0.18636	0.239156	0.052796	0.18636	62	PPT1	NMD candidate (and potential false positive); backed up by RMA (see RMA sheet)	palmitoyl-protein thioesterase 1	5538	neuronal ceroid lipofuscinoses	Santavuori-Haltia disease	LYSOSSOMAL
202144_s_at	11	1	1061.56	582.461	67	5.14975	0.097123	0.277317	0.180194	0.180194	23	ADSL	true positives	adenylosuccinate lyase	158	Purine	\N	PURINE AND PYRIMIDINE
212959_s_at	10	1	374.775	228.879	36	4.0498	0.025276	0.193733	0.168458	0.168458	53	GNPTAB	NMD candidate (and potential false positive); backed up by RMA (see RMA sheet)	N-acetylglucosamine-1-phosphate transferase, alpha and beta subunits	79158	mucolipidoses	mucolipidoses II and III	LYSOSSOMAL
201695_s_at	11	1	382.874	98.1432	44	4.55664	0.162566	0.190536	0.027969	0.162566	55	NP	NMD candidate (and potential false positive); backed up by RMA (see RMA sheet)	nucleoside phosphorylase	4860	Purine	\N	PURINE AND PYRIMIDINE
200980_s_at	11	1	622.557	486.636	49	4.42742	0.000107	0.162627	0.16252	0.16252	58	PDHA1		pyruvate dehydrogenase (lipoamide) alpha 1	5160	\N	\N	MITOCHONDRIAL
202605_at	10	1	375.05	272.917	8	4.92281	0.018236	0.179461	0.161224	0.161224	1	GUSB		glucuronidase, beta	2990	mucopolisacharidoses (MPS)	MPS type VII	LYSOSSOMAL
225114_at	11	1	308.147	139.946	36	6.58271	0.159072	0.194417	0.035345	0.159072	60	AGPS		alkylglycerone phosphate synthase	8540	Rhizomelic chondrodysplasia punctata (RCDP)	RCDP type III	PEROXISOMAL
208758_at	10	1	985.851	643.638	62	5.29489	0.157085	0.19547	0.038385	0.157085	58	ATIC		5-aminoimidazole-4-carboxamide ribonucleotide formyltransferase/IMP cyclohydrolase	471	Purine	\N	PURINE AND PYRIMIDINE
213902_at	11	1	362.456	200.414	36	3.20046	0.152758	0.199801	0.047043	0.152758	54	ASAH1	see row 9	N-acylsphingosine amidohydrolase (acid ceramidase) 1	427	sphingolipidoses	Farber	LYSOSSOMAL
225108_at	9	1	184.878	115.077	89	3.91875	0.151637	0.161891	0.010253	0.151637	86	AGPS		alkylglycerone phosphate synthase	8540	Rhizomelic chondrodysplasia punctata (RCDP)	RCDP type III	PEROXISOMAL
203032_s_at	11	1	208.357	89.6494	32	5.61802	0.053846	0.195148	0.141303	0.141303	34	FH	NMD candidate (and potential false positive); DWR and SSR clustered together despite being in different disease classes (how frequent are misdiagnoses?); also, SSR_34 is outlier wrt Dixon Q (high false positive rate)	fumarate hydratase	2271	\N	Fumaric aciduria	MITOCHONDRIAL
204293_at	10	1	166.843	104.033	30	3.31368	0.126319	0.134284	0.007965	0.126319	81	SGSH		N-sulfoglucosamine sulfohydrolase	6448	mucopolisacharidoses (MPS)	MPS type IIIA	LYSOSSOMAL
212335_at	10	1	510.543	230.356	53	3.68136	0.125091	0.15251	0.027419	0.125091	30	GNS		glucosamine (N-acetyl)-6-sulfatase	2799	mucopolisacharidoses (MPS)	MPS typeIIID	LYSOSSOMAL
202942_at	11	1	644.356	475.886	90	3.52546	0.017494	0.137413	0.119918	0.119918	62	ETFB		electron-transfer-flavoprotein, beta polypeptide	2109	\N	Glutaric aciduria type IIB	FATTY ACID OXIDATION
209420_s_at	11	1	412.486	262.121	63	3.29738	0.119581	0.131179	0.011598	0.119581	90	SMPD1		sphingomyelin phosphodiesterase 1, acid lysosomal	6609	sphingolipidoses	Niemann-Pick disease type A/B	LYSOSSOMAL
202943_s_at	11	1	250.334	186.463	48	3.57691	0.11862	0.12294	0.00432	0.11862	1	NAGA		N-acetylgalactosaminidase, alpha-	4668	oligosacharidoses	Schindler disease	LYSOSSOMAL
213702_x_at	11	1	1144.65	680.552	36	3.94312	0.116695	0.149603	0.032908	0.116695	41	ASAH1	see row 9	N-acylsphingosine amidohydrolase (acid ceramidase) 1	427	sphingolipidoses	Farber	LYSOSSOMAL
221041_s_at	11	1	218.391	153.849	14	3.29385	0.112952	0.115072	0.00212	0.112952	15	SLC17A5		solute carrier family 17 (anion/sugar transporter), member 5	26503	lysosomal transport	Salla disease	LYSOSSOMAL
1555419_a_at	11	1	619.518	264.246	32	3.9854	0.112559	0.143207	0.030648	0.112559	33	ASAH1		N-acylsphingosine amidohydrolase (acid ceramidase) 1	427	sphingolipidoses	Farber	LYSOSSOMAL
203190_at	11	1	799.438	523.766	58	3.1592	0.111412	0.119119	0.007707	0.111412	77	NDUFS8		NADH dehydrogenase (ubiquinone) Fe-S protein 8, 23kDa (NADH-coenzyme Q reductase)	4728	\N	Leigh syndrome	MITOCHONDRIAL
208911_s_at	11	1	637.594	490.188	39	3.92041	0.030051	0.137747	0.107696	0.107696	32	PDHB		pyruvate dehydrogenase (lipoamide) beta	5162	\N	\N	MITOCHONDRIAL
200742_s_at	11	1	516.764	270.295	14	4.7271	0.096806	0.148493	0.051688	0.096806	1	TPP1		tripeptidyl peptidase I	1200	neuronal ceroid lipofuscinoses	NCL late infantile	LYSOSSOMAL
201576_s_at	11	1	718.514	554.536	17	2.52971	0.092911	0.102104	0.009193	0.092911	62	GLB1		galactosidase, beta 1	2720	mucopolisacharidoses (MPS)	MPS type IVB (morquio), Sialidosis, GM1 gangliosidosis	LYSOSSOMAL
1555041_a_at	11	1	282.58	202.566	48	3.32866	0.091435	0.092101	0.000666	0.091435	51	NAGA		N-acetylgalactosaminidase, alpha-	4668	oligosacharidoses	Schindler disease	LYSOSSOMAL
202908_at	10	1	266.245	184.452	73	3.19508	0.09024	0.093649	0.003409	0.09024	64	WFS1		Wolfram syndrome 1 (wolframin)	7466	\N	Wolfram	MITOCHONDRIAL
223441_at	11	1	406.69	243.434	91	3.55205	0.089268	0.092009	0.002741	0.089268	36	SLC17A5		solute carrier family 17 (anion/sugar transporter), member 5	26503	lysosomal transport	Salla disease	LYSOSSOMAL
209303_at	9	1	1053.41	779.697	90	3.61533	0.053281	0.141187	0.087906	0.087906	40	NDUFS4		NADH dehydrogenase (ubiquinone) Fe-S protein 4, 18kDa (NADH-coenzyme Q reductase)	4724	\N	Leigh syndrome	MITOCHONDRIAL
201944_at	11	1	1737.79	1239.39	62	3.83869	0.08667	0.106307	0.019637	0.08667	1	HEXB		hexosaminidase B (beta polypeptide)	3074	sphingolipidoses	Tay-Sachs, Sandhoff	LYSOSSOMAL
212334_at	11	1	896.715	744.9	36	3.14189	0.085015	0.094432	0.009417	0.085015	4	GNS		glucosamine (N-acetyl)-6-sulfatase	2799	mucopolisacharidoses (MPS)	MPS typeIIID	LYSOSSOMAL
213501_at	11	1	176.297	143.122	34	3.0499	0.083594	0.093698	0.010104	0.083594	30	ACOX1		acyl-Coenzyme A oxidase 1, palmitoyl	51	Peroxisome beta-oxidation	pseudo-Zellweger syndrome	PEROXISOMAL
200661_at	11	1	1175.95	690.18	20	2.69585	0.081443	0.139216	0.057774	0.081443	1	CTSA		cathepsin A	5476	oligosacharidoses	sialidase	LYSOSSOMAL
203189_s_at	11	1	441.929	317.98	60	4.72072	0.07779	0.094945	0.017155	0.07779	34	NDUFS8		NADH dehydrogenase (ubiquinone) Fe-S protein 8, 23kDa (NADH-coenzyme Q reductase)	4728	\N	Leigh syndrome	MITOCHONDRIAL
205074_at	11	1	113.354	77.5883	30	4.38314	0.075199	0.139238	0.064039	0.075199	41	SLC22A5		solute carrier family 22 (organic cation/carnitine transporter), member 5	6584	\N	primary carnitine deficiency	FATTY ACID OXIDATION
202706_s_at	11	1	386.601	303.139	58	2.75548	0.007752	0.082167	0.074416	0.074416	44	UMPS		uridine monophosphate synthetase	7372	Pyrimidine	Hereditary orotic aciduria	PURINE AND PYRIMIDINE
204608_at	11	1	412.086	209.545	67	6.6925	0.01842	0.092825	0.074405	0.074405	72	ASL		argininosuccinate lyase	435	\N	Arginosuccinic aciduria	OTHERS
212221_x_at	11	1	379.87	305.909	15	3.25448	0.074189	0.091558	0.017369	0.074189	4	IDS		iduronate 2-sulfatase	3423	mucopolisacharidoses (MPS)	MPS type II, Hunter disease	LYSOSSOMAL
200743_s_at	11	1	777.851	520.625	72	3.48156	0.074113	0.095273	0.02116	0.074113	14	TPP1		tripeptidyl peptidase I	1200	neuronal ceroid lipofuscinoses	NCL late infantile	LYSOSSOMAL
204276_at	8	1	258.67	127.046	91	2.74888	0.00289	0.074991	0.072101	0.072101	79	TK2		thymidine kinase 2, mitochondrial	7084	Pyrimidine	\N	PURINE AND PYRIMIDINE
210296_s_at	11	1	408.057	262.646	36	3.06363	0.069576	0.080471	0.010895	0.069576	46	PXMP3		peroxisomal membrane protein 3, 35kDa	5828	Peroxisome biogenesis	Zellweger syndrome/Infantile Refsum	PEROXISOMAL
211922_s_at	11	1	362.871	169.56	34	2.64421	0.0666	0.094324	0.027723	0.0666	8	CAT		catalase	847	Others	Acatalasemia	PEROXISOMAL
201432_at	10	1	907.831	514.018	1	2.66359	0.058833	0.094416	0.035583	0.058833	36	CAT		catalase	847	Others	Acatalasemia	PEROXISOMAL
224887_at	11	1	405.243	330.755	91	2.97608	0.00888	0.063041	0.054161	0.054161	14	GNPTG		N-acetylglucosamine-1-phosphate transferase, gamma subunit	84572	mucolipidoses	mucolipidoses III gamma	LYSOSSOMAL
208926_at	11	1	260.21	171.08	51	3.01859	0.053726	0.055638	0.001912	0.053726	62	NEU1		sialidase 1 (lysosomal sialidase)	4758	oligosacharidoses	Sialidase	LYSOSSOMAL
200710_at	10	1	716.785	455.218	49	2.43605	0.051811	0.104191	0.052379	0.052379	1	ACADVL		acyl-Coenzyme A dehydrogenase, very long chain	37	\N	ACADVL deficiency	FATTY ACID OXIDATION
1554152_a_at	11	1	146.707	61.2165	48	2.8549	0.049839	0.058211	0.008372	0.049839	14	OGDH		oxoglutarate (alpha-ketoglutarate) dehydrogenase (lipoamide)	4967	\N	2-oxoglutarate dehydrogenase deficiency	MITOCHONDRIAL
208447_s_at	11	1	801.15	297.123	49	2.74992	0.004857	0.053309	0.048451	0.048451	51	PRPS1		phosphoribosyl pyrophosphate synthetase 1	5631	Purine	\N	PURINE AND PYRIMIDINE
214430_at	11	1	304.46	226.56	87	3.33213	0.04826	0.049126	0.000866	0.04826	44	GLA		galactosidase, alpha	2717	sphingolipidoses	Fabry	LYSOSSOMAL
218017_s_at	9	1	385.758	314.291	19	3.79591	0.015552	0.061547	0.045995	0.045995	67	HGSNAT		heparan-alpha-glucosaminide N-acetyltransferase	138050	mucopolisacharidoses (MPS)	MPS typeIIIC	LYSOSSOMAL
213892_s_at	11	1	467.174	413.525	25	3.58929	0.044244	0.084919	0.040675	0.044244	49	APRT		adenine phosphoribosyltransferase	353	Purine	\N	PURINE AND PYRIMIDINE
226850_at	10	1	699.63	498.85	36	2.7878	0.001828	0.043624	0.041796	0.041796	90	SUMF1		sulfatase modifying factor 1	285362	sphingolipidoses	multiple sulfatase deficiency	LYSOSSOMAL
216230_x_at	11	1	168.903	97.9352	2	2.7069	0.041257	0.047163	0.005906	0.041257	4	SMPD1		sphingomyelin phosphodiesterase 1, acid lysosomal	6609	sphingolipidoses	Niemann-Pick disease type A/B	LYSOSSOMAL
203219_s_at	11	1	338.406	274.877	81	3.52699	0.041029	0.058467	0.017438	0.041029	49	APRT		adenine phosphoribosyltransferase	353	Purine	\N	PURINE AND PYRIMIDINE
211810_s_at	10	1	117.895	79.165	32	2.91666	0.00566	0.04563	0.03997	0.03997	33	GALC		galactosylceramidase	2581	sphingolipidoses	Krabbe	LYSOSSOMAL
214196_s_at	11	1	234.96	106.9	34	3.01214	0.03833	0.043731	0.005401	0.03833	32	TPP1		tripeptidyl peptidase I	1200	neuronal ceroid lipofuscinoses	NCL late infantile	LYSOSSOMAL
204646_at	10	1	339.641	201.545	46	3.94134	0.037998	0.069314	0.031316	0.037998	14	DPYD		dihydropyrimidine dehydrogenase	1806	Pyrimidine	dihydropyrimidine dehydrogenase deficiency	PURINE AND PYRIMIDINE
204545_at	10	1	114.066	87.4343	7	2.6573	0.036019	0.05023	0.014212	0.036019	41	PEX6		peroxisomal biogenesis factor 6	5190	Peroxisome biogenesis	Zellweger syndrome	PEROXISOMAL
209440_at	11	1	1327.52	542.315	49	2.80161	0.032905	0.03486	0.001956	0.032905	87	PRPS1		phosphoribosyl pyrophosphate synthetase 1	5631	Purine	\N	PURINE AND PYRIMIDINE
202439_s_at	11	1	211.867	158.81	34	1.97535	0.030968	0.041101	0.010133	0.030968	91	IDS		iduronate 2-sulfatase	3423	mucopolisacharidoses (MPS)	MPS type II, Hunter disease	LYSOSSOMAL
203244_at	11	1	237.374	207.493	30	2.56258	0.00188	0.031385	0.029505	0.029505	79	PEX5		peroxisomal biogenesis factor 5	5830	Peroxisome biogenesis	Zellweger syndrome	PEROXISOMAL
35626_at	16	1	476.194	279.945	65	2.61585	0.01764	0.046735	0.029095	0.029095	81	SGSH		N-sulfoglucosamine sulfohydrolase	6448	mucopolisacharidoses (MPS)	MPS type IIIA	LYSOSSOMAL
227962_at	10	1	177.046	144.179	62	3.13232	0.002778	0.031195	0.028417	0.028417	61	ACOX1		acyl-Coenzyme A oxidase 1, palmitoyl	51	Peroxisome beta-oxidation	pseudo-Zellweger syndrome	PEROXISOMAL
201847_at	11	1	633.003	416.017	6	2.02341	0.011048	0.036725	0.025677	0.025677	91	LIPA		lipase A, lysosomal acid, cholesterol esterase	3988	lipid storage disorders	Wolman disease	LYSOSSOMAL
202838_at	11	1	193.092	102.471	93	2.68093	0.007443	0.029365	0.021922	0.021922	75	FUCA1		fucosidase, alpha-L- 1, tissue	2517	oligosacharidoses	fucosidosis	LYSOSSOMAL
205059_s_at	11	1	140.469	103.105	65	2.55727	0.013845	0.035346	0.021502	0.021502	64	IDUA		iduronidase, alpha-L-	3425	mucopolisacharidoses (MPS)	MPS type I, Hurler, Scheie	LYSOSSOMAL
206342_x_at	11	1	242.705	200.776	32	2.20592	0.004016	0.02157	0.017554	0.017554	79	IDS		iduronate 2-sulfatase	3423	mucopolisacharidoses (MPS)	MPS type II, Hunter disease	LYSOSSOMAL
203676_at	10	1	271.031	101.394	34	3.65241	0.0026	0.018636	0.016035	0.016035	2	GNS		glucosamine (N-acetyl)-6-sulfatase	2799	mucopolisacharidoses (MPS)	MPS typeIIID	LYSOSSOMAL
215165_x_at	10	1	374.736	302.285	44	2.03106	0.015476	0.020764	0.005288	0.015476	58	UMPS		uridine monophosphate synthetase	7372	Pyrimidine	Hereditary orotic aciduria	PURINE AND PYRIMIDINE
1567080_s_at	11	1	141.365	108.142	49	1.93301	0.013212	0.019892	0.00668	0.013212	X2	CLN6		ceroid-lipofuscinosis, neuronal 6, late infantile, variant	54982	neuronal ceroid lipofuscinoses	NCL late infantile	LYSOSSOMAL
Are called non-informative by FARMS:
206068_s_at	11	1	74.7451	74.7451	41	\N	\N	\N	\N		\N	ACADL		acyl-Coenzyme A dehydrogenase, long chain	33	\N	LCHAD deficiency	FATTY ACID OXIDATION
206069_s_at	11	1	69.3945	69.3945	41	\N	\N	\N	\N		\N	ACADL		acyl-Coenzyme A dehydrogenase, long chain	33	\N	LCHAD deficiency	FATTY ACID OXIDATION
202502_at	11	1	421.949	421.949	41	\N	\N	\N	\N		\N	ACADM	confirmed NMD in sample EMR, but no change in expression according to FARMS	acyl-Coenzyme A dehydrogenase, C-4 to C-12 straight chain	34	\N	ACADM deficiency	FATTY ACID OXIDATION
202366_at	11	1	159.706	159.706	41	\N	\N	\N	\N		\N	ACADS		acyl-Coenzyme A dehydrogenase, C-2 to C-3 short chain	35	\N	SCHAD deficiency	FATTY ACID OXIDATION
207656_s_at	7	1	84.095	84.095	41	\N	\N	\N	\N		\N	ACOX1		acyl-Coenzyme A oxidase 1, palmitoyl	51	Peroxisome beta-oxidation	pseudo-Zellweger syndrome	PEROXISOMAL
209600_s_at	11	1	217.273	196.261	34	\N	\N	\N	\N		\N	ACOX1		acyl-Coenzyme A oxidase 1, palmitoyl	51	Peroxisome beta-oxidation	pseudo-Zellweger syndrome	PEROXISOMAL
225113_at	10	1	219.854	219.854	41	\N	\N	\N	\N		\N	AGPS		alkylglycerone phosphate synthase	8540	Rhizomelic chondrodysplasia punctata (RCDP)	RCDP type III	PEROXISOMAL
210326_at	11	1	93.3572	93.3572	41	\N	\N	\N	\N		\N	AGXT		alanine-glyoxylate aminotransferase	189	Others	Primary hyperoxaluria	PEROXISOMAL
210327_s_at	11	1	85.9995	85.9995	41	\N	\N	\N	\N		\N	AGXT		alanine-glyoxylate aminotransferase	189	Others	Primary hyperoxaluria	PEROXISOMAL
206957_at	8	1	66.8707	66.8707	41	\N	\N	\N	\N		\N	AGXT		alanine-glyoxylate aminotransferase	189	Others	Primary hyperoxaluria	PEROXISOMAL
217113_at	9	1	85.1749	85.1749	41	\N	\N	\N	\N		\N	AMACR		alpha-methylacyl-CoA racemase	23600	Others	alpha-methyl-acyl-CoA racemase	PEROXISOMAL
209425_at	11	1	106.983	106.983	41	\N	\N	\N	\N		\N	AMACR		alpha-methylacyl-CoA racemase	23600	Others	alpha-methyl-acyl-CoA racemase	PEROXISOMAL
217111_at	11	1	79.7272	79.7272	41	\N	\N	\N	\N		\N	AMACR		alpha-methylacyl-CoA racemase	23600	Others	alpha-methyl-acyl-CoA racemase	PEROXISOMAL
209424_s_at	11	1	142.918	142.918	41	\N	\N	\N	\N		\N	AMACR		alpha-methylacyl-CoA racemase	23600	Others	alpha-methyl-acyl-CoA racemase	PEROXISOMAL
209426_s_at	11	1	135.774	135.774	41	\N	\N	\N	\N		\N	AMACR		alpha-methylacyl-CoA racemase	23600	Others	alpha-methyl-acyl-CoA racemase	PEROXISOMAL
236541_at	11	1	101.123	101.123	41	\N	\N	\N	\N		\N	ARSA		Arylsulfatase A	410	sphingolipidoses	metachromatic leukodystrophy	LYSOSSOMAL
204443_at	11	1	136.855	136.855	41	\N	\N	\N	\N		\N	ARSA		arylsulfatase A	410	sphingolipidoses	metachromatic leukodystrophy	LYSOSSOMAL
206129_s_at	11	1	129.456	129.456	41	\N	\N	\N	\N		\N	ARSB		arylsulfatase B	411	mucopolisacharidoses (MPS)	MPS type VI	LYSOSSOMAL
1554030_at	11	1	101.51	101.51	41	\N	\N	\N	\N		\N	ARSB		arylsulfatase B	411	mucopolisacharidoses (MPS)	MPS type VI	LYSOSSOMAL
1554032_at	11	1	85.4414	85.4414	41	\N	\N	\N	\N		\N	ARSB		arylsulfatase B	411	mucopolisacharidoses (MPS)	MPS type VI	LYSOSSOMAL
215573_at	11	1	69.1355	69.1355	41	\N	\N	\N	\N		\N	CAT		Catalase	847	Others	Acatalasemia	PEROXISOMAL
210859_x_at	11	1	179.187	179.187	41	\N	\N	\N	\N		\N	CLN3		ceroid-lipofuscinosis, neuronal 3	1201	neuronal ceroid lipofuscinoses	NCL juvenile	LYSOSSOMAL
209275_s_at	11	1	232.231	232.231	41	\N	\N	\N	\N		\N	CLN3		ceroid-lipofuscinosis, neuronal 3	1201	neuronal ceroid lipofuscinoses	NCL juvenile	LYSOSSOMAL
204085_s_at	11	1	162.594	162.594	41	\N	\N	\N	\N		\N	CLN5		ceroid-lipofuscinosis, neuronal 5	1203	neuronal ceroid lipofuscinoses	NCL late infantile	LYSOSSOMAL
214252_s_at	11	1	192.422	192.422	41	\N	\N	\N	\N		\N	CLN5		ceroid-lipofuscinosis, neuronal 5	1203	neuronal ceroid lipofuscinoses	NCL late infantile	LYSOSSOMAL
204084_s_at	10	1	294.025	294.025	41	\N	\N	\N	\N		\N	CLN5		ceroid-lipofuscinosis, neuronal 5	1203	neuronal ceroid lipofuscinoses	NCL late infantile	LYSOSSOMAL
222539_at	9	1	100.239	100.239	41	\N	\N	\N	\N		\N	CLN6		ceroid-lipofuscinosis, neuronal 6, late infantile, variant	54982	neuronal ceroid lipofuscinoses	NCL late infantile	LYSOSSOMAL
218161_s_at	11	1	115.849	115.849	41	\N	\N	\N	\N		\N	CLN6		ceroid-lipofuscinosis, neuronal 6, late infantile, variant	54982	neuronal ceroid lipofuscinoses	NCL late infantile	LYSOSSOMAL
210688_s_at	11	1	108.045	108.045	41	\N	\N	\N	\N		\N	CPT1A		carnitine palmitoyltransferase 1A (liver)	1374	\N	Carnitine palmitoyltransferase deficiency	FATTY ACID OXIDATION
203633_at	11	1	523.138	523.138	41	\N	\N	\N	\N		\N	CPT1A		carnitine palmitoyltransferase 1A (liver)	1374	\N	Carnitine palmitoyltransferase deficiency	FATTY ACID OXIDATION
203634_s_at	9	1	88.5479	88.5479	41	\N	\N	\N	\N		\N	CPT1A		carnitine palmitoyltransferase 1A (liver)	1374	\N	Carnitine palmitoyltransferase deficiency	FATTY ACID OXIDATION
210687_at	10	1	91.8609	91.8609	41	\N	\N	\N	\N		\N	CPT1A		carnitine palmitoyltransferase 1A (liver)	1374	\N	Carnitine palmitoyltransferase deficiency	FATTY ACID OXIDATION
204264_at	10	1	148.514	148.514	41	\N	\N	\N	\N		\N	CPT2		carnitine palmitoyltransferase 2	1376	\N	Carnitine palmitoyltransferase deficiency	FATTY ACID OXIDATION
204263_s_at	11	1	125.629	125.629	41	\N	\N	\N	\N		\N	CPT2		carnitine palmitoyltransferase 2	1376	\N	Carnitine palmitoyltransferase deficiency	FATTY ACID OXIDATION
36566_at	13	1	180.113	180.113	41	\N	\N	\N	\N		\N	CTNS		cystinosis, nephropathic	1497	lysosomal transport	cystinosis	LYSOSSOMAL
204925_at	10	1	186.613	186.613	41	\N	\N	\N	\N		\N	CTNS		cystinosis, nephropathic	1497	lysosomal transport	cystinosis	LYSOSSOMAL
215459_at	10	1	84.1649	84.1649	41	\N	\N	\N	\N		\N	CTNS		cystinosis, nephropathic	1497	lysosomal transport	cystinosis	LYSOSSOMAL
241995_at	10	1	70.8091	70.8091	41	\N	\N	\N	\N		\N	DGUOK		deoxyguanosine kinase	1716	Purine	\N	PURINE AND PYRIMIDINE
1554536_at	8	1	65.4268	65.4268	41	\N	\N	\N	\N		\N	DPYD		dihydropyrimidine dehydrogenase	1806	Pyrimidine	dihydropyrimidine dehydrogenase deficiency	PURINE AND PYRIMIDINE
1554534_at	11	1	89.8388	89.8388	41	\N	\N	\N	\N		\N	DPYD		dihydropyrimidine dehydrogenase	1806	Pyrimidine	dihydropyrimidine dehydrogenase deficiency	PURINE AND PYRIMIDINE
206065_s_at	11	1	74.3725	74.3725	41	\N	\N	\N	\N		\N	DPYS		dihydropyrimidinase	1807	Pyrimidine	dihydropyrimidinase deficiency	PURINE AND PYRIMIDINE
220153_at	9	1	125.608	125.608	41	\N	\N	\N	\N		\N	ENTPD7		ectonucleoside triphosphate diphosphohydrolase 7	57089	\N	Leigh syndrome	MITOCHONDRIAL
235204_at	10	1	164.547	164.547	41	\N	\N	\N	\N		\N	ENTPD7		ectonucleoside triphosphate diphosphohydrolase 7	57089	\N	Leigh syndrome	MITOCHONDRIAL
201931_at	11	1	1028.18	1028.18	41	\N	\N	\N	\N		\N	ETFA		electron-transfer-flavoprotein, alpha polypeptide	2108	\N	Glutaric aciduria type IIA	FATTY ACID OXIDATION
33494_at	16	1	190.501	190.49	34	\N	\N	\N	\N		\N	ETFDH		electron-transferring-flavoprotein dehydrogenase	2110	\N	Glutaric aciduria type Iic	FATTY ACID OXIDATION
205530_at	11	1	173.478	173.478	41	\N	\N	\N	\N		\N	ETFDH		electron-transferring-flavoprotein dehydrogenase	2110	\N	Glutaric aciduria type Iic	FATTY ACID OXIDATION
216349_at	11	1	126.516	126.516	41	\N	\N	\N	\N		\N	FH		fumarate hydratase	2271	\N	Fumaric aciduria	MITOCHONDRIAL
203033_x_at	9	1	551.605	551.604	41	\N	\N	\N	\N		\N	FH		fumarate hydratase	2271	\N	Fumaric aciduria	MITOCHONDRIAL
202812_at	11	1	162.407	162.407	41	\N	\N	\N	\N		\N	GAA	confirmed NMD in sample DJ, but no change in expression according to FARMS	glucosidase, alpha; acid	2548	\N	Pompe disease	OTHERS
204417_at	10	1	268.375	268.374	41	\N	\N	\N	\N		\N	GALC		galactosylceramidase	2581	sphingolipidoses	Krabbe	LYSOSSOMAL
236866_at	11	1	98.6329	98.6329	41	\N	\N	\N	\N		\N	GALNS		galactosamine (N-acetyl)-6-sulfate sulfatase	2588	mucopolisacharidoses (MPS)	MPS type IVA (morquio)	LYSOSSOMAL
206335_at	10	1	255.698	255.698	41	\N	\N	\N	\N		\N	GALNS		galactosamine (N-acetyl)-6-sulfate sulfatase	2588	mucopolisacharidoses (MPS)	MPS type IVA (morquio)	LYSOSSOMAL
201956_s_at	11	1	854.088	854.088	41	\N	\N	\N	\N		\N	GNPAT		glyceronephosphate O-acyltransferase	8443	Rhizomelic chondrodysplasia punctata (RCDP)	RCDP type II	PEROXISOMAL
220398_at	10	1	99.997	99.997	41	\N	\N	\N	\N		\N	GNPTAB		N-acetylglucosamine-1-phosphate transferase, alpha and beta subunits	79158	mucolipidoses	mucolipidoses II and III	LYSOSSOMAL
240106_at	11	1	107.585	107.585	41	\N	\N	\N	\N		\N	GNPTAB		N-acetylglucosamine-1-phosphate transferase, alpha and beta subunits	79158	mucolipidoses	mucolipidoses II and III	LYSOSSOMAL
230125_at	10	1	98.5171	98.5171	41	\N	\N	\N	\N		\N	GUSB		Glucuronidase, beta	2990	mucopolisacharidoses (MPS)	MPS type VII	LYSOSSOMAL
1556426_at	11	1	92.2302	92.2302	41	\N	\N	\N	\N		\N	HEXA		hexosaminidase A (alpha polypeptide)	3073	sphingolipidoses	Tay-Sachs, Sandhoff	LYSOSSOMAL
215155_at	9	1	114.376	114.376	41	\N	\N	\N	\N		\N	HEXA		Hexosaminidase A (alpha polypeptide)	3073	sphingolipidoses	Tay-Sachs, Sandhoff	LYSOSSOMAL
227564_at	10	1	166.612	166.612	41	\N	\N	\N	\N		\N	HGSNAT		heparan-alpha-glucosaminide N-acetyltransferase	138050	mucopolisacharidoses (MPS)	MPS typeIIIC	LYSOSSOMAL
1557064_s_at	11	1	109.12	109.12	41	\N	\N	\N	\N		\N	HGSNAT		heparan-alpha-glucosaminide N-acetyltransferase	138050	mucopolisacharidoses (MPS)	MPS typeIIIC	LYSOSSOMAL
238090_at	10	1	75.5198	75.5198	41	\N	\N	\N	\N		\N	HGSNAT		heparan-alpha-glucosaminide N-acetyltransferase	138050	mucopolisacharidoses (MPS)	MPS typeIIIC	LYSOSSOMAL
222491_at	11	1	153.476	153.476	41	\N	\N	\N	\N		\N	HGSNAT		heparan-alpha-glucosaminide N-acetyltransferase	138050	mucopolisacharidoses (MPS)	MPS typeIIIC	LYSOSSOMAL
202772_at	10	1	404.371	404.371	41	\N	\N	\N	\N		\N	HMGCL		3-hydroxymethyl-3-methylglutaryl-Coenzyme A lyase	3155	\N	HMG-CoA lyase deficiency	FATTY ACID OXIDATION
204607_at	11	1	85.557	85.557	41	\N	\N	\N	\N		\N	HMGCS2		3-hydroxy-3-methylglutaryl-Coenzyme A synthase 2 (mitochondrial)	3158	\N	HMG-CoA synthase deficiency	FATTY ACID OXIDATION
240110_at	10	1	88.9395	88.9395	41	\N	\N	\N	\N		\N	HMGCS2		3-hydroxy-3-methylglutaryl-Coenzyme A synthase 2 (mitochondrial)	3158	\N	HMG-CoA synthase deficiency	FATTY ACID OXIDATION
1565446_at	11	1	57.0918	57.0918	41	\N	\N	\N	\N		\N	HPRT1		Hypoxanthine phosphoribosyltransferase 1	3251	Purine	Lesch-Nyham syndrome	PURINE AND PYRIMIDINE
210619_s_at	11	1	81.6834	81.6834	41	\N	\N	\N	\N		\N	HYAL1		hyaluronoglucosaminidase 1	3373	mucopolisacharidoses (MPS)	MPS type IX	LYSOSSOMAL
217432_s_at	11	1	152.695	152.695	41	\N	\N	\N	\N		\N	IDS		iduronate 2-sulfatase	3423	mucopolisacharidoses (MPS)	MPS type II, Hunter disease	LYSOSSOMAL
210666_at	11	1	143.511	143.511	41	\N	\N	\N	\N		\N	IDS		iduronate 2-sulfatase	3423	mucopolisacharidoses (MPS)	MPS type II, Hunter disease	LYSOSSOMAL
202438_x_at	10	1	93.5993	93.5993	41	\N	\N	\N	\N		\N	IDS		iduronate 2-sulfatase	3423	mucopolisacharidoses (MPS)	MPS type II, Hunter disease	LYSOSSOMAL
212223_at	10	1	272.746	272.746	41	\N	\N	\N	\N		\N	IDS		iduronate 2-sulfatase	3423	mucopolisacharidoses (MPS)	MPS type II, Hunter disease	LYSOSSOMAL
211782_at	11	1	65.8425	65.8425	41	\N	\N	\N	\N		\N	IDS		iduronate 2-sulfatase	3423	mucopolisacharidoses (MPS)	MPS type II, Hunter disease	LYSOSSOMAL
213723_s_at	11	1	105.329	105.329	41	\N	\N	\N	\N		\N	IDUA		Iduronidase, alpha-L-	3425	mucopolisacharidoses (MPS)	MPS type I, Hurler, Scheie	LYSOSSOMAL
205057_s_at	11	1	94.3608	94.3608	41	\N	\N	\N	\N		\N	IDUA		iduronidase, alpha-L-	3425	mucopolisacharidoses (MPS)	MPS type I, Hurler, Scheie	LYSOSSOMAL
204169_at	10	1	345.597	345.597	41	\N	\N	\N	\N		\N	IMPDH1		IMP (inosine monophosphate) dehydrogenase 1	3614	Purine	\N	PURINE AND PYRIMIDINE
1561557_at	9	1	84.5983	84.5983	41	\N	\N	\N	\N		\N	LIPA		Lipase A, lysosomal acid, cholesterol esterase	3988	lipid storage disorders	Wolman disease	LYSOSSOMAL
236156_at	10	1	69.2015	69.2015	41	\N	\N	\N	\N		\N	LIPA		lipase A, lysosomal acid, cholesterol esterase	3988	lipid storage disorders	Wolman disease	LYSOSSOMAL
209166_s_at	10	1	181.109	181.109	41	\N	\N	\N	\N		\N	MAN2B1		mannosidase, alpha, class 2B, member 1	4125	oligosacharidoses	alpha-mannosidosis	LYSOSSOMAL
203778_at	10	1	193.627	193.627	41	\N	\N	\N	\N		\N	MANBA		mannosidase, beta A, lysosomal	4126	oligosacharidoses	beta-mannosidosis	LYSOSSOMAL
243407_at	11	1	89.9412	89.9412	41	\N	\N	\N	\N		\N	MFSD8		major facilitator superfamily domain containing 8	256471	neuronal ceroid lipofuscinoses	NCL late infantile	LYSOSSOMAL
229509_at	10	1	157.794	157.794	41	\N	\N	\N	\N		\N	MFSD8		major facilitator superfamily domain containing 8	256471	neuronal ceroid lipofuscinoses	NCL late infantile	LYSOSSOMAL
228282_at	11	1	162.922	162.922	41	\N	\N	\N	\N		\N	MFSD8		major facilitator superfamily domain containing 8	256471	neuronal ceroid lipofuscinoses	NCL late infantile	LYSOSSOMAL
213181_s_at	11	1	119.548	119.548	41	\N	\N	\N	\N		\N	MOCS1		molybdenum cofactor synthesis 1	4337	\N	Molybdenum cofactor deficiency	OTHERS
1555127_at	8	1	67.0946	67.0946	41	\N	\N	\N	\N		\N	MOCS1		molybdenum cofactor synthesis 1	4337	\N	Molybdenum cofactor deficiency	OTHERS
211673_s_at	11	1	104.966	104.966	41	\N	\N	\N	\N		\N	MOCS1		molybdenum cofactor synthesis 1	4337	\N	Molybdenum cofactor deficiency	OTHERS
236208_at	11	1	98.7759	98.7759	41	\N	\N	\N	\N		\N	MOCS2	confirmed NMD in sample ER, but no change in expression according to FARMS	molybdenum cofactor synthesis 2	4338	\N	Molybdenum cofactor deficiency	OTHERS
218212_s_at	11	1	341.154	341.154	41	\N	\N	\N	\N		\N	MOCS2	confirmed NMD in sample ER, but no change in expression according to FARMS	molybdenum cofactor synthesis 2	4338	\N	Molybdenum cofactor deficiency	OTHERS
206141_at	11	1	115.741	115.741	41	\N	\N	\N	\N		\N	MOCS3		molybdenum cofactor synthesis 3	27304	\N	Molybdenum cofactor deficiency	OTHERS
202944_at	10	1	155.26	155.26	41	\N	\N	\N	\N		\N	NAGA		N-acetylgalactosaminidase, alpha-	4668	oligosacharidoses	Schindler disease	LYSOSSOMAL
204360_s_at	10	1	164.545	164.545	41	\N	\N	\N	\N		\N	NAGLU		N-acetylglucosaminidase, alpha-	4669	mucopolisacharidoses (MPS)	MPS typeIIIB	LYSOSSOMAL
215880_at	11	1	109.681	109.681	41	\N	\N	\N	\N		\N	NAGLU		N-acetylglucosaminidase, alpha-	4669	mucopolisacharidoses (MPS)	MPS typeIIIB	LYSOSSOMAL
201740_at	11	1	714.852	714.852	41	\N	\N	\N	\N		\N	NDUFS3		NADH dehydrogenase (ubiquinone) Fe-S protein 3, 30kDa (NADH-coenzyme Q reductase)	4722	\N	Leigh syndrome	MITOCHONDRIAL
1555057_at	9	1	68.796	68.796	41	\N	\N	\N	\N		\N	NDUFS4		NADH dehydrogenase (ubiquinone) Fe-S protein 4, 18kDa (NADH-coenzyme Q reductase)	4724	\N	Leigh syndrome	MITOCHONDRIAL
211752_s_at	11	1	405.921	405.921	41	\N	\N	\N	\N		\N	NDUFS7		NADH dehydrogenase (ubiquinone) Fe-S protein 7, 20kDa (NADH-coenzyme Q reductase)	374291	\N	Leigh syndrome	MITOCHONDRIAL
242168_at	9	1	99.6657	99.6657	41	\N	\N	\N	\N		\N	NDUFS7		NADH dehydrogenase (ubiquinone) Fe-S protein 7, 20kDa (NADH-coenzyme Q reductase)	374291	\N	Leigh syndrome	MITOCHONDRIAL
217584_at	10	1	94.3926	94.3926	41	\N	\N	\N	\N		\N	NPC1		Niemann-Pick disease, type C1	4864	lipid storage disorders	Niemann-Pick disease type C1	LYSOSSOMAL
201282_at	11	1	251.193	251.193	41	\N	\N	\N	\N		\N	OGDH		oxoglutarate (alpha-ketoglutarate) dehydrogenase (lipoamide)	4967	\N	2-oxoglutarate dehydrogenase deficiency	MITOCHONDRIAL
1554151_at	11	1	124.506	124.506	41	\N	\N	\N	\N		\N	OGDH		oxoglutarate (alpha-ketoglutarate) dehydrogenase (lipoamide)	4967	\N	2-oxoglutarate dehydrogenase deficiency	MITOCHONDRIAL
1555864_s_at	11	1	645.425	645.425	41	\N	\N	\N	\N		\N	PDHA1		pyruvate dehydrogenase (lipoamide) alpha 1	5160	\N	\N	MITOCHONDRIAL
200979_at	10	1	171.431	171.431	41	\N	\N	\N	\N		\N	PDHA1		pyruvate dehydrogenase (lipoamide) alpha 1	5160	\N	\N	MITOCHONDRIAL
211023_at	11	1	1052.76	1052.76	41	\N	\N	\N	\N		\N	PDHB		pyruvate dehydrogenase (lipoamide) beta	5162	\N	\N	MITOCHONDRIAL
203067_at	11	1	406.758	406.758	41	\N	\N	\N	\N		\N	PDHX		pyruvate dehydrogenase complex, component X	8050	\N	pyruvate dehydrogenase complex deficiency	MITOCHONDRIAL
215023_s_at	11	1	121.43	121.43	41	\N	\N	\N	\N		\N	PEX1		peroxisomal biogenesis factor 1	5189	Peroxisome biogenesis	Zellweger syndrome/neonatal adrenoleukodystrophy/infantile Refsum	PEROXISOMAL
204873_at	11	1	132.747	132.747	41	\N	\N	\N	\N		\N	PEX1		peroxisomal biogenesis factor 1	5189	Peroxisome biogenesis	Zellweger syndrome/neonatal adrenoleukodystrophy/infantile Refsum	PEROXISOMAL
206351_s_at	11	1	132.798	132.798	41	\N	\N	\N	\N		\N	PEX10		peroxisomal biogenesis factor 10	5192	Peroxisome biogenesis	neonatal adrenoleukodystrophy	PEROXISOMAL
206352_s_at	10	1	224.049	224.049	41	\N	\N	\N	\N		\N	PEX10		peroxisomal biogenesis factor 10	5192	Peroxisome biogenesis	neonatal adrenoleukodystrophy	PEROXISOMAL
205094_at	11	1	197.994	197.994	41	\N	\N	\N	\N		\N	PEX12		peroxisomal biogenesis factor 12	5193	Peroxisome biogenesis	Zellweger syndrome	PEROXISOMAL
1556009_at	11	1	84.7692	84.7692	41	\N	\N	\N	\N		\N	PEX13		peroxisomal biogenesis factor 13	5194	Peroxisome biogenesis	neonatal adrenoleukodystrophy	PEROXISOMAL
235093_at	11	1	223.401	223.401	41	\N	\N	\N	\N		\N	PEX13		peroxisomal biogenesis factor 13	5194	Peroxisome biogenesis	neonatal adrenoleukodystrophy	PEROXISOMAL
1558164_s_at	11	1	79.4077	79.4077	41	\N	\N	\N	\N		\N	PEX13		peroxisomal biogenesis factor 13	5194	Peroxisome biogenesis	neonatal adrenoleukodystrophy	PEROXISOMAL
205246_at	11	1	142.601	142.601	41	\N	\N	\N	\N		\N	PEX13		peroxisomal biogenesis factor 13	5194	Peroxisome biogenesis	neonatal adrenoleukodystrophy	PEROXISOMAL
1558163_at	11	1	65.7821	65.7821	41	\N	\N	\N	\N		\N	PEX13		peroxisomal biogenesis factor 13	5194	Peroxisome biogenesis	neonatal adrenoleukodystrophy	PEROXISOMAL
203503_s_at	11	1	172.459	172.459	41	\N	\N	\N	\N		\N	PEX14		peroxisomal biogenesis factor 14	5195	Peroxisome biogenesis	Zellweger syndrome	PEROXISOMAL
1558915_a_at	11	1	83.3274	83.3274	41	\N	\N	\N	\N		\N	PEX14		peroxisomal biogenesis factor 14	5195	Peroxisome biogenesis	Zellweger syndrome	PEROXISOMAL
33760_at	16	1	302.786	302.786	41	\N	\N	\N	\N		\N	PEX14		peroxisomal biogenesis factor 14	5195	Peroxisome biogenesis	Zellweger syndrome	PEROXISOMAL
235098_at	11	1	86.3382	86.3382	41	\N	\N	\N	\N		\N	PEX26		peroxisomal biogenesis factor 26	55670	Peroxisome biogenesis	neonatal adrenoleukodystrophy	PEROXISOMAL
219180_s_at	11	1	206.175	206.175	41	\N	\N	\N	\N		\N	PEX26		peroxisomal biogenesis factor 26	55670	Peroxisome biogenesis	neonatal adrenoleukodystrophy	PEROXISOMAL
203970_s_at	10	1	290.388	290.388	41	\N	\N	\N	\N		\N	PEX3		peroxisomal biogenesis factor 3	8504	Peroxisome biogenesis	Zellweger syndrome	PEROXISOMAL
203969_at	11	1	81.7172	81.7172	41	\N	\N	\N	\N		\N	PEX3		peroxisomal biogenesis factor 3	8504	Peroxisome biogenesis	Zellweger syndrome	PEROXISOMAL
215481_s_at	11	1	99.6665	99.6665	41	\N	\N	\N	\N		\N	PEX5		peroxisomal biogenesis factor 5	5830	Peroxisome biogenesis	Zellweger syndrome	PEROXISOMAL
320_at	13	1	117.434	117.434	41	\N	\N	\N	\N		\N	PEX6		peroxisomal biogenesis factor 6	5190	Peroxisome biogenesis	Zellweger syndrome	PEROXISOMAL
211033_s_at	11	1	176.549	176.549	41	\N	\N	\N	\N		\N	PEX7		peroxisomal biogenesis factor 7	5191	Rhizomelic chondrodysplasia punctata (RCDP)	RCDP type I	PEROXISOMAL
205420_at	10	1	145.043	145.043	41	\N	\N	\N	\N		\N	PEX7		peroxisomal biogenesis factor 7	5191	Rhizomelic chondrodysplasia punctata (RCDP)	RCDP type I	PEROXISOMAL
217635_s_at	11	1	169.496	169.496	41	\N	\N	\N	\N		\N	POLG		polymerase (DNA directed), gamma	5428	\N	\N	MITOCHONDRIAL
203366_at	11	1	224.065	224.065	41	\N	\N	\N	\N		\N	POLG		polymerase (DNA directed), gamma	5428	\N	\N	MITOCHONDRIAL
217636_at	10	1	84.4559	84.4559	41	\N	\N	\N	\N		\N	POLG		polymerase (DNA directed), gamma	5428	\N	\N	MITOCHONDRIAL
1561238_at	7	1	75.0801	75.0801	41	\N	\N	\N	\N		\N	PXMP3		Peroxisomal membrane protein 3, 35kDa	5828	Peroxisome biogenesis	Zellweger syndrome/Infantile Refsum	PEROXISOMAL
228225_at	10	1	172.486	172.486	41	\N	\N	\N	\N		\N	PXMP3		peroxisomal membrane protein 3, 35kDa	5828	Peroxisome biogenesis	Zellweger syndrome/Infantile Refsum	PEROXISOMAL
225305_at	11	1	148.325	148.325	41	\N	\N	\N	\N		\N	SLC25A29		solute carrier family 25, member 29	123096	\N	Carnitine translocase deficiency	FATTY ACID OXIDATION
225306_s_at	11	1	172.534	172.534	41	\N	\N	\N	\N		\N	SLC25A29		solute carrier family 25, member 29	123096	\N	Carnitine translocase deficiency	FATTY ACID OXIDATION
232280_at	11	1	94.7431	94.7431	41	\N	\N	\N	\N		\N	SLC25A29		Solute carrier family 25, member 29	123096	\N	Carnitine translocase deficiency	FATTY ACID OXIDATION
231664_at	11	1	99.0768	99.0768	41	\N	\N	\N	\N		\N	SLC25A29		solute carrier family 25, member 29	123096	\N	Carnitine translocase deficiency	FATTY ACID OXIDATION
217171_at	11	1	99.4337	99.4337	41	\N	\N	\N	\N		\N	SMPD1		sphingomyelin phosphodiesterase 1, acid lysosomal	6609	sphingolipidoses	Niemann-Pick disease type A/B	LYSOSSOMAL
204067_at	11	1	146.185	146.185	41	\N	\N	\N	\N		\N	SUOX		sulfite oxidase	6821	\N	Isolated sulphite oxidase deficiency	OTHERS
1553030_a_at	11	1	112.071	112.071	41	\N	\N	\N	\N		\N	SUOX		sulfite oxidase	6821	\N	Isolated sulphite oxidase deficiency	OTHERS
204277_s_at	11	1	172.925	172.925	41	\N	\N	\N	\N		\N	TK2		thymidine kinase 2, mitochondrial	7084	Pyrimidine	\N	PURINE AND PYRIMIDINE
204227_s_at	11	1	171.752	171.752	41	\N	\N	\N	\N		\N	TK2		thymidine kinase 2, mitochondrial	7084	Pyrimidine	\N	PURINE AND PYRIMIDINE
240300_at	10	1	79.9025	79.9025	41	\N	\N	\N	\N		\N	TK2		Thymidine kinase 2, mitochondrial	7084	Pyrimidine	\N	PURINE AND PYRIMIDINE
214195_at	11	1	175.765	175.765	41	\N	\N	\N	\N		\N	TPP1		tripeptidyl peptidase I	1200	neuronal ceroid lipofuscinoses	NCL late infantile	LYSOSSOMAL
217497_at	10	1	84.8726	84.8726	41	\N	\N	\N	\N		\N	TYMP		thymidine phosphorylase	1890	Pyrimidine	MNGIE	PURINE AND PYRIMIDINE
204858_s_at	11	1	131.173	131.173	41	\N	\N	\N	\N		\N	TYMP		thymidine phosphorylase	1890	Pyrimidine	MNGIE	PURINE AND PYRIMIDINE
202707_at	11	1	83.8388	83.8388	41	\N	\N	\N	\N		\N	UMPS		uridine monophosphate synthetase	7372	Pyrimidine	Hereditary orotic aciduria	PURINE AND PYRIMIDINE
220507_s_at	10	1	80.2097	80.2097	41	\N	\N	\N	\N		\N	UPB1		ureidopropionase, beta	51733	Pyrimidine	ureidopropionase deficiency	PURINE AND PYRIMIDINE
224042_at	11	1	90.2353	90.2353	41	\N	\N	\N	\N		\N	UPB1		ureidopropionase, beta	51733	Pyrimidine	ureidopropionase deficiency	PURINE AND PYRIMIDINE
224043_s_at	11	1	69.7022	69.7022	41	\N	\N	\N	\N		\N	UPB1		ureidopropionase, beta	51733	Pyrimidine	ureidopropionase deficiency	PURINE AND PYRIMIDINE
228219_s_at	11	1	115.913	115.913	41	\N	\N	\N	\N		\N	UPB1		ureidopropionase, beta	51733	Pyrimidine	ureidopropionase deficiency	PURINE AND PYRIMIDINE
1555270_a_at	11	1	173.874	173.874	41	\N	\N	\N	\N		\N	WFS1		Wolfram syndrome 1 (wolframin)	7466	\N	Wolfram	MITOCHONDRIAL

## Sheet: RMA_GoIs
Annotation and outlier test for metabolic genes of interest using RMA expression values and 100 as expression cut-off (sorted by max of columns I and J)
ProbeSet	#probes	medianHits	medianRMA (median expression value according to RMA; linear scale)	minRMA (minimum expression value according to RMA; linear scale)	minArrayRMA (sample corresponding to minimum expression value, maximum MAD-Grubb test statistic, and maximum Dixon-Q test statistic)	maxMadGrubb = (median – minimum) / MAD (Grubb's outlier statistic w/ mean replaced by median, and std dev replaced by MAD; robust against high expression outliers; still works in cases of >1 low expression outliers)	maxDixon = (2ndSmallestValue – minimum) / range (Dixon's Q; robust against high expression outliers; fails for >1 outliers as is the case for replicate arrays or samples w/ NMD in same gene)	maxDixon3rd = (3rdSmallestValue - minimum) / range (catches 1st low expression outlier in presence of 2nd low expression outlier)	Dixon2nd3rd = (2ndSmallestValue – 3rdSmallestValue) / range (catches 2nd low expression outlier)		arrayDixon2nd3rd (sample corresponding to 2nd low expression outlier)	Symbol	notes	Gene	Entrez	enzymeClass	disease	diseaseClass
202854_at	11	1	755.629	44.3344	73	13.4116	0.039579	0.644066	0.604487	0.604487	75	HPRT1	true positives	hypoxanthine phosphoribosyltransferase 1	3251	Purine	Lesch-Nyham syndrome	PURINE AND PYRIMIDINE
204295_at	11	1	517.256	100.841	9	9.71217	0.492494	0.54169	0.049196	0.492494	91	SURF1 /// VPS37A		surfeit 1 /// vacuolar protein sorting 37 homolog A (S. cerevisiae)	137492 /// 6834	\N	Leigh syndrome	MITOCHONDRIAL
201765_s_at	8	1	656.966	45.1195	84	15.8795	0.182435	0.655651	0.473215	0.473215	2	HEXA	true positives	hexosaminidase A (alpha polypeptide)	3073	sphingolipidoses	Tay-Sachs, Sandhoff	LYSOSSOMAL
204639_at	10	1	284.873	28.9896	46	7.62688	0.415279	0.41909	0.003812	0.415279	49	ADA	true positive	adenosine deaminase	100	Purine	\N	PURINE AND PYRIMIDINE
200701_at	11	1	969.31	260.054	6	6.71191	0.359337	0.373047	0.01371	0.359337	20	NPC2	true positive	Niemann-Pick disease, type C2	10577	lipid storage disorders	Niemann-Pick disease type C2	LYSOSSOMAL
203816_at	9	1	203.721	64.9251	8	5.54792	0.339676	0.376309	0.036633	0.339676	75	DGUOK	true positive	deoxyguanosine kinase	1716	Purine	\N	PURINE AND PYRIMIDINE
216705_s_at	11	1	188.584	32.0141	46	6.2861	0.331362	0.366328	0.034966	0.331362	49	ADA	true positive	adenosine deaminase	100	Purine	\N	PURINE AND PYRIMIDINE
205401_at	11	1	191.433	53.2051	34	6.17703	0.306531	0.320672	0.01414	0.306531	8	AGPS	NMD candidate (and potential false positive); backed up by FARMS (see FARMS sheet), but SSR_34 is outlier wrt Dixon Q (high false positive rate)	alkylglycerone phosphate synthase	8540	Rhizomelic chondrodysplasia punctata (RCDP)	RCDP type III	PEROXISOMAL
202679_at	11	1	510.695	101.008	85	8.03729	0.300836	0.33791	0.037074	0.300836	5	NPC1	true positive	Niemann-Pick disease, type C1	4864	lipid storage disorders	Niemann-Pick disease type C1	LYSOSSOMAL
216064_s_at	10	1	202.419	36.6683	89	5.47596	0.299479	0.392767	0.093288	0.299479	78	AGA	true positive	aspartylglucosaminidase	175	oligosacharidoses	aspartylglucosaminuria	LYSOSSOMAL
210250_x_at	11	1	920.056	451.376	23	5.46255	0.042299	0.339743	0.297444	0.297444	67	ADSL	true positive (defines cut-off on MAD-Grubb cut-off of >~5.4)	adenylosuccinate lyase	158	Purine	\N	PURINE AND PYRIMIDINE
201695_s_at	11	1	340.238	27.5194	44	6.86148	0.278245	0.2984	0.020155	0.278245	55	NP	NMD candidate (and potential false positive); backed up by FARMS (see FARMS sheet)	nucleoside phosphorylase	4860	Purine	\N	PURINE AND PYRIMIDINE
200975_at	11	1	909.728	454.772	51	5.76901	0.259404	0.273236	0.013831	0.259404	1	PPT1	NMD candidate (and potential false positive); backed up by FARMS (see FARMS sheet)	palmitoyl-protein thioesterase 1	5538	neuronal ceroid lipofuscinoses	Santavuori-Haltia disease	LYSOSSOMAL
202502_at	11	1	307.288	121.41	33	7.4362	0.255713	0.317569	0.061856	0.255713	30	ACADM	true positive (defines cut-off on Dixon-Q as >~0.25, ie, >~1/4th of total range)	acyl-Coenzyme A dehydrogenase, C-4 to C-12 straight chain	34	\N	ACADM deficiency	FATTY ACID OXIDATION
212959_s_at	10	1	412.803	133.717	53	5.35492	0.001228	0.255238	0.254009	0.254009	36	GNPTAB	NMD candidates (and potential false positive); backed up by FARMS (see FARMS sheet), but AH_36 is outlier wrt Dixon Q (high false positive rate)	N-acetylglucosamine-1-phosphate transferase, alpha and beta subunits	79158	mucolipidoses	mucolipidoses II and III	LYSOSSOMAL
204332_s_at	11	1	374.853	97.4338	89	5.57574	0.252456	0.258906	0.00645	0.252456	80	AGA	true positive	aspartylglucosaminidase	175	oligosacharidoses	aspartylglucosaminuria	LYSOSSOMAL
209549_s_at	9	1	731.803	343.778	8	5.46574	0.250471	0.335506	0.085035	0.250471	78	DGUOK	true positive	deoxyguanosine kinase	1716	Purine	\N	PURINE AND PYRIMIDINE
210980_s_at	9	1	523.833	184.568	36	6.04542	0.242599	0.264694	0.022096	0.242599	30	ASAH1	NMD candidate (and potential false positive); backed up by FARMS (see FARMS sheet), but AH_36 is outlier wrt Dixon Q (high false positive rate)	N-acylsphingosine amidohydrolase (acid ceramidase) 1	427	sphingolipidoses	Farber	LYSOSSOMAL
202144_s_at	11	1	1087.89	534.735	67	5.25811	0.123306	0.363405	0.240099	0.240099	23	ADSL	true positive	adenylosuccinate lyase	158	Purine	\N	PURINE AND PYRIMIDINE
203032_s_at	11	1	169.364	28.7989	34	7.99688	0.097583	0.332693	0.23511	0.23511	32	FH	NMD candidate (and potential false positive); DWR and SSR clustered together despite being in different disease classes (how frequent are misdiagnoses?), but SSR_34 is outlier wrt Dixon Q (high false positive rate)	fumarate hydratase	2271	\N	Fumaric aciduria	MITOCHONDRIAL
211752_s_at	11	1	289.207	181.4	36	4.81125	0.218161	0.224252	0.006091	0.218161	60	NDUFS7		NADH dehydrogenase (ubiquinone) Fe-S protein 7, 20kDa (NADH-coenzyme Q reductase)	374291	\N	Leigh syndrome	MITOCHONDRIAL
203970_s_at	10	1	207.944	107.059	30	5.87279	0.202029	0.212413	0.010384	0.202029	36	PEX3		peroxisomal biogenesis factor 3	8504	Peroxisome biogenesis	Zellweger syndrome	PEROXISOMAL
200980_s_at	11	1	666.885	430.071	58	4.13455	0.007523	0.203922	0.196399	0.196399	49	PDHA1		pyruvate dehydrogenase (lipoamide) alpha 1	5160	\N	\N	MITOCHONDRIAL
218212_s_at	11	1	302.501	149.005	93	8.22407	0.194399	0.26711	0.07271	0.194399	32	MOCS2	true positive, but only if maxMadGrubb is taken into account	molybdenum cofactor synthesis 2	4338	\N	Molybdenum cofactor deficiency	OTHERS
203067_at	11	1	292.679	178.715	30	5.84906	0.187269	0.208927	0.021658	0.187269	25	PDHX		pyruvate dehydrogenase complex, component X	8050	\N	pyruvate dehydrogenase complex deficiency	MITOCHONDRIAL
225108_at	9	1	107.027	39.3892	89	4.1709	0.186681	0.220231	0.03355	0.186681	62	AGPS		alkylglycerone phosphate synthase	8540	Rhizomelic chondrodysplasia punctata (RCDP)	RCDP type III	PEROXISOMAL
203972_s_at	11	1	314.317	183.367	32	4.93666	0.183413	0.20609	0.022677	0.183413	62	PEX3		peroxisomal biogenesis factor 3	8504	Peroxisome biogenesis	Zellweger syndrome	PEROXISOMAL
213702_x_at	11	1	964.215	470.493	36	4.17694	0.181532	0.184192	0.002661	0.181532	41	ASAH1		N-acylsphingosine amidohydrolase (acid ceramidase) 1	427	sphingolipidoses	Farber	LYSOSSOMAL
212334_at	11	1	757.296	402.377	36	3.89001	0.179287	0.192466	0.013179	0.179287	78	GNS		glucosamine (N-acetyl)-6-sulfatase	2799	mucopolisacharidoses (MPS)	MPS typeIIID	LYSOSSOMAL
206335_at	10	1	190.915	104.659	67	6.39054	0.170963	0.240977	0.070013	0.170963	2	GALNS		galactosamine (N-acetyl)-6-sulfate sulfatase	2588	mucopolisacharidoses (MPS)	MPS type IVA (morquio)	LYSOSSOMAL
33494_at	16	1	132.454	63.2073	34	4.999	0.166099	0.233201	0.067102	0.166099	36	ETFDH		electron-transferring-flavoprotein dehydrogenase	2110	\N	Glutaric aciduria type Iic	FATTY ACID OXIDATION
202605_at	10	1	298.136	148.197	8	5.40638	0.047925	0.211283	0.163359	0.163359	1	GUSB		glucuronidase, beta	2990	mucopolisacharidoses (MPS)	MPS type VII	LYSOSSOMAL
235093_at	11	1	161.926	80.0696	30	5.91844	0.153949	0.208952	0.055004	0.153949	36	PEX13		peroxisomal biogenesis factor 13	5194	Peroxisome biogenesis	neonatal adrenoleukodystrophy	PEROXISOMAL
208758_at	10	1	834.506	422.273	62	4.70771	0.145578	0.215062	0.069484	0.145578	58	ATIC		5-aminoimidazole-4-carboxamide ribonucleotide formyltransferase/IMP cyclohydrolase	471	Purine	\N	PURINE AND PYRIMIDINE
208911_s_at	11	1	510.158	289.323	32	5.41287	0.122099	0.265894	0.143795	0.143795	39	PDHB		pyruvate dehydrogenase (lipoamide) beta	5162	\N	\N	MITOCHONDRIAL
204084_s_at	10	1	264.268	151.092	91	5.32388	0.053763	0.196302	0.142539	0.142539	18	CLN5		ceroid-lipofuscinosis, neuronal 5	1203	neuronal ceroid lipofuscinoses	NCL late infantile	LYSOSSOMAL
223441_at	11	1	366.857	173.951	91	3.78051	0.028228	0.170619	0.142391	0.142391	36	SLC17A5		solute carrier family 17 (anion/sugar transporter), member 5	26503	lysosomal transport	Salla disease	LYSOSSOMAL
33760_at	16	1	273.342	201.759	30	3.71338	0.134228	0.150205	0.015978	0.134228	93	PEX14		peroxisomal biogenesis factor 14	5195	Peroxisome biogenesis	Zellweger syndrome	PEROXISOMAL
225114_at	11	1	226.931	87.337	36	4.97835	0.132579	0.196043	0.063464	0.132579	30	AGPS		alkylglycerone phosphate synthase	8540	Rhizomelic chondrodysplasia punctata (RCDP)	RCDP type III	PEROXISOMAL
1555419_a_at	11	1	441.964	134.419	32	4.60427	0.129209	0.183165	0.053956	0.129209	33	ASAH1		N-acylsphingosine amidohydrolase (acid ceramidase) 1	427	sphingolipidoses	Farber	LYSOSSOMAL
202943_s_at	11	1	185.038	98.5142	48	4.50531	0.127773	0.160355	0.032582	0.127773	46	NAGA		N-acetylgalactosaminidase, alpha-	4668	oligosacharidoses	Schindler disease	LYSOSSOMAL
209600_s_at	11	1	150.775	93.2896	73	2.29809	0.020718	0.143122	0.122403	0.122403	36	ACOX1		acyl-Coenzyme A oxidase 1, palmitoyl	51	Peroxisome beta-oxidation	pseudo-Zellweger syndrome	PEROXISOMAL
211023_at	11	1	1366.97	854.442	53	4.08755	0.120069	0.157758	0.037689	0.120069	36	PDHB		pyruvate dehydrogenase (lipoamide) beta	5162	\N	\N	MITOCHONDRIAL
200742_s_at	11	1	400.87	155.392	14	5.47009	0.114386	0.159613	0.045226	0.114386	1	TPP1		tripeptidyl peptidase I	1200	neuronal ceroid lipofuscinoses	NCL late infantile	LYSOSSOMAL
208926_at	11	1	186.186	85.532	51	3.79199	0.111277	0.182473	0.071196	0.111277	62	NEU1		sialidase 1 (lysosomal sialidase)	4758	oligosacharidoses	Sialidase	LYSOSSOMAL
202838_at	11	1	106.422	22.3398	93	4.38016	0.002738	0.113351	0.110614	0.110614	75	FUCA1		fucosidase, alpha-L- 1, tissue	2517	oligosacharidoses	fucosidosis	LYSOSSOMAL
1555864_s_at	11	1	452.241	276.097	58	3.93837	0.109397	0.119679	0.010282	0.109397	60	PDHA1		pyruvate dehydrogenase (lipoamide) alpha 1	5160	\N	\N	MITOCHONDRIAL
201740_at	11	1	550.758	397.408	62	3.67546	0.10879	0.123048	0.014258	0.10879	60	NDUFS3		NADH dehydrogenase (ubiquinone) Fe-S protein 3, 30kDa (NADH-coenzyme Q reductase)	4722	\N	Leigh syndrome	MITOCHONDRIAL
221041_s_at	11	1	144.77	79.8938	14	3.15191	0.106145	0.164622	0.058477	0.106145	51	SLC17A5		solute carrier family 17 (anion/sugar transporter), member 5	26503	lysosomal transport	Salla disease	LYSOSSOMAL
1555041_a_at	11	1	216.486	118.061	48	3.58958	0.10384	0.140609	0.03677	0.10384	49	NAGA		N-acetylgalactosaminidase, alpha-	4668	oligosacharidoses	Schindler disease	LYSOSSOMAL
209275_s_at	11	1	161.282	105.273	51	3.24117	0.103612	0.120646	0.017034	0.103612	49	CLN3		ceroid-lipofuscinosis, neuronal 3	1201	neuronal ceroid lipofuscinoses	NCL juvenile	LYSOSSOMAL
213902_at	11	1	299.227	146.587	36	2.95238	0.102757	0.104054	0.001297	0.102757	93	ASAH1		N-acylsphingosine amidohydrolase (acid ceramidase) 1	427	sphingolipidoses	Farber	LYSOSSOMAL
209303_at	9	1	882.329	471.655	36	4.35771	0.100067	0.15627	0.056203	0.100067	40	NDUFS4		NADH dehydrogenase (ubiquinone) Fe-S protein 4, 18kDa (NADH-coenzyme Q reductase)	4724	\N	Leigh syndrome	MITOCHONDRIAL
225113_at	10	1	182.428	88.7778	89	5.13095	0.089214	0.188921	0.099707	0.099707	49	AGPS		alkylglycerone phosphate synthase	8540	Rhizomelic chondrodysplasia punctata (RCDP)	RCDP type III	PEROXISOMAL
209166_s_at	10	1	104.304	54.872	81	4.199	0.098408	0.124817	0.026409	0.098408	19	MAN2B1		mannosidase, alpha, class 2B, member 1	4125	oligosacharidoses	alpha-mannosidosis	LYSOSSOMAL
212223_at	10	1	175.57	103.36	36	3.98333	0.077141	0.17439	0.097249	0.097249	2	IDS		iduronate 2-sulfatase	3423	mucopolisacharidoses (MPS)	MPS type II, Hunter disease	LYSOSSOMAL
203190_at	11	1	565.716	330.704	58	3.49975	0.091779	0.120595	0.028816	0.091779	67	NDUFS8		NADH dehydrogenase (ubiquinone) Fe-S protein 8, 23kDa (NADH-coenzyme Q reductase)	4728	\N	Leigh syndrome	MITOCHONDRIAL
201956_s_at	11	1	586.293	428.674	40	4.19848	0.089568	0.114598	0.025031	0.089568	62	GNPAT		glyceronephosphate O-acyltransferase	8443	Rhizomelic chondrodysplasia punctata (RCDP)	RCDP type II	PEROXISOMAL
201576_s_at	11	1	656.739	442.016	19	2.59849	0.016968	0.105507	0.088539	0.088539	17	GLB1		galactosidase, beta 1	2720	mucopolisacharidoses (MPS)	MPS type IVB (morquio), Sialidosis, GM1 gangliosidosis	LYSOSSOMAL
201432_at	10	1	904.955	458.081	1	2.82594	0.086395	0.100163	0.013768	0.086395	36	CAT		catalase	847	Others	Acatalasemia	PEROXISOMAL
202772_at	10	1	319.145	206.956	36	2.7451	0.086273	0.088588	0.002316	0.086273	30	HMGCL		3-hydroxymethyl-3-methylglutaryl-Coenzyme A lyase	3155	\N	HMG-CoA lyase deficiency	FATTY ACID OXIDATION
203778_at	10	1	123.447	65.5396	3	3.40892	0.058886	0.140137	0.081251	0.081251	45	MANBA		mannosidase, beta A, lysosomal	4126	oligosacharidoses	beta-mannosidosis	LYSOSSOMAL
203189_s_at	11	1	371.315	217.756	34	3.99825	0.01535	0.09598	0.08063	0.08063	60	NDUFS8		NADH dehydrogenase (ubiquinone) Fe-S protein 8, 23kDa (NADH-coenzyme Q reductase)	4728	\N	Leigh syndrome	MITOCHONDRIAL
203676_at	10	1	227.863	46.5026	33	5.17778	0.029923	0.108759	0.078836	0.078836	2	GNS		glucosamine (N-acetyl)-6-sulfatase	2799	mucopolisacharidoses (MPS)	MPS typeIIID	LYSOSSOMAL
201944_at	11	1	1938.13	1274.21	62	3.86424	0.077062	0.095002	0.01794	0.077062	51	HEXB		hexosaminidase B (beta polypeptide)	3074	sphingolipidoses	Tay-Sachs, Sandhoff	LYSOSSOMAL
203633_at	11	1	443.108	268.894	1	5.7796	0.073802	0.139605	0.065803	0.073802	56	CPT1A		carnitine palmitoyltransferase 1A (liver)	1374	\N	Carnitine palmitoyltransferase deficiency	FATTY ACID OXIDATION
225306_s_at	11	1	113.419	70.023	15	6.00227	0.072564	0.143759	0.071195	0.072564	33	SLC25A29		solute carrier family 25, member 29	123096	\N	Carnitine translocase deficiency	FATTY ACID OXIDATION
212335_at	10	1	526.381	219.418	36	4.08969	0.065603	0.136312	0.07071	0.07071	30	GNS		glucosamine (N-acetyl)-6-sulfatase	2799	mucopolisacharidoses (MPS)	MPS typeIIID	LYSOSSOMAL
205094_at	11	1	122.803	71.915	91	4.01548	0.063034	0.133452	0.070418	0.070418	75	PEX12		peroxisomal biogenesis factor 12	5193	Peroxisome biogenesis	Zellweger syndrome	PEROXISOMAL
200661_at	11	1	1039.2	557.214	20	2.9938	0.060133	0.129034	0.068901	0.068901	1	CTSA		cathepsin A	5476	oligosacharidoses	sialidase	LYSOSSOMAL
224887_at	11	1	352.351	228.484	14	3.08727	0.068429	0.074419	0.00599	0.068429	20	GNPTG		N-acetylglucosamine-1-phosphate transferase, gamma subunit	84572	mucolipidoses	mucolipidoses III gamma	LYSOSSOMAL
202942_at	11	1	536.428	351.153	62	3.15576	0.007993	0.076256	0.068263	0.068263	90	ETFB		electron-transfer-flavoprotein, beta polypeptide	2109	\N	Glutaric aciduria type IIB	FATTY ACID OXIDATION
200979_at	10	1	120.905	77.8123	86	3.58737	0.021989	0.08941	0.06742	0.06742	87	PDHA1		pyruvate dehydrogenase (lipoamide) alpha 1	5160	\N	\N	MITOCHONDRIAL
206342_x_at	11	1	167.456	109.111	79	2.25611	0.030162	0.096011	0.065849	0.065849	2	IDS		iduronate 2-sulfatase	3423	mucopolisacharidoses (MPS)	MPS type II, Hunter disease	LYSOSSOMAL
211922_s_at	11	1	274.697	94.0429	34	2.60273	0.057014	0.1214	0.064386	0.064386	8	CAT		catalase	847	Others	Acatalasemia	PEROXISOMAL
202706_s_at	11	1	231.429	153.459	44	2.75861	0.042424	0.103672	0.061248	0.061248	52	UMPS		uridine monophosphate synthetase	7372	Pyrimidine	Hereditary orotic aciduria	PURINE AND PYRIMIDINE
201931_at	11	1	1016.16	680.501	34	4.338	0.017733	0.078217	0.060485	0.060485	36	ETFA		electron-transfer-flavoprotein, alpha polypeptide	2108	\N	Glutaric aciduria type IIA	FATTY ACID OXIDATION
214196_s_at	11	1	170.136	44.2323	32	3.79882	0.060233	0.063941	0.003708	0.060233	34	TPP1		tripeptidyl peptidase I	1200	neuronal ceroid lipofuscinoses	NCL late infantile	LYSOSSOMAL
203219_s_at	11	1	279.436	180.265	81	4.37288	0.015317	0.075243	0.059926	0.059926	19	APRT		adenine phosphoribosyltransferase	353	Purine	\N	PURINE AND PYRIMIDINE
208447_s_at	11	1	557.809	169.597	49	3.08332	0.024005	0.083685	0.059679	0.059679	51	PRPS1		phosphoribosyl pyrophosphate synthetase 1	5631	Purine	\N	PURINE AND PYRIMIDINE
209420_s_at	11	1	263.832	171.318	90	2.97365	0.057125	0.06631	0.009186	0.057125	63	SMPD1		sphingomyelin phosphodiesterase 1, acid lysosomal	6609	sphingolipidoses	Niemann-Pick disease type A/B	LYSOSSOMAL
202908_at	10	1	183.124	110.488	73	3.80089	0.029408	0.08595	0.056542	0.056542	84	WFS1		Wolfram syndrome 1 (wolframin)	7466	\N	Wolfram	MITOCHONDRIAL
200743_s_at	11	1	641.319	370.167	72	3.17011	0.007641	0.061469	0.053828	0.053828	14	TPP1		tripeptidyl peptidase I	1200	neuronal ceroid lipofuscinoses	NCL late infantile	LYSOSSOMAL
203366_at	11	1	130.349	84.2	77	3.04995	0.043982	0.094103	0.050122	0.050122	58	POLG		polymerase (DNA directed), gamma	5428	\N	\N	MITOCHONDRIAL
210296_s_at	11	1	371.77	213.658	36	3.18285	0.013834	0.06381	0.049977	0.049977	41	PXMP3		peroxisomal membrane protein 3, 35kDa	5828	Peroxisome biogenesis	Zellweger syndrome/Infantile Refsum	PEROXISOMAL
204608_at	11	1	387.131	140.747	67	7.41708	0.049465	0.050818	0.001354	0.049465	72	ASL		argininosuccinate lyase	435	\N	Arginosuccinic aciduria	OTHERS
204646_at	10	1	426.456	181.597	46	3.92103	0.048111	0.07674	0.028629	0.048111	89	DPYD		dihydropyrimidine dehydrogenase	1806	Pyrimidine	dihydropyrimidine dehydrogenase deficiency	PURINE AND PYRIMIDINE
214430_at	11	1	269.167	162.764	87	3.23137	0.046609	0.07229	0.025681	0.046609	68	GLA		galactosidase, alpha	2717	sphingolipidoses	Fabry	LYSOSSOMAL
226850_at	10	1	662.756	393.531	90	2.44735	0.034607	0.076258	0.041651	0.041651	32	SUMF1		sulfatase modifying factor 1	285362	sphingolipidoses	multiple sulfatase deficiency	LYSOSSOMAL
212221_x_at	11	1	363.433	239.705	15	3.46569	0.040055	0.080715	0.040661	0.040661	5	IDS		iduronate 2-sulfatase	3423	mucopolisacharidoses (MPS)	MPS type II, Hunter disease	LYSOSSOMAL
214252_s_at	11	1	134.371	85.5958	91	2.9172	0.010646	0.049823	0.039176	0.039176	2	CLN5		ceroid-lipofuscinosis, neuronal 5	1203	neuronal ceroid lipofuscinoses	NCL late infantile	LYSOSSOMAL
201847_at	11	1	628.508	354.533	6	2.00232	0.008484	0.045938	0.037455	0.037455	91	LIPA		lipase A, lysosomal acid, cholesterol esterase	3988	lipid storage disorders	Wolman disease	LYSOSSOMAL
201282_at	11	1	193.879	119.474	5	4.12532	0.013948	0.050797	0.036849	0.036849	81	OGDH		oxoglutarate (alpha-ketoglutarate) dehydrogenase (lipoamide)	4967	\N	2-oxoglutarate dehydrogenase deficiency	MITOCHONDRIAL
213892_s_at	11	1	458.137	294.206	25	3.66516	0.036554	0.037156	0.000602	0.036554	36	APRT		adenine phosphoribosyltransferase	353	Purine	\N	PURINE AND PYRIMIDINE
203033_x_at	9	1	634.571	457.948	87	2.65229	0.035952	0.045638	0.009686	0.035952	86	FH		fumarate hydratase	2271	\N	Fumaric aciduria	MITOCHONDRIAL
204276_at	8	1	211.49	104.615	91	2.77374	0.008759	0.042152	0.033393	0.033393	79	TK2		thymidine kinase 2, mitochondrial	7084	Pyrimidine	\N	PURINE AND PYRIMIDINE
206352_s_at	10	1	123.484	80.347	63	2.52326	0.01348	0.04331	0.02983	0.02983	91	PEX10		peroxisomal biogenesis factor 10	5192	Peroxisome biogenesis	neonatal adrenoleukodystrophy	PEROXISOMAL
209440_at	11	1	1273.09	455.142	49	2.88206	0.027057	0.045897	0.01884	0.027057	87	PRPS1		phosphoribosyl pyrophosphate synthetase 1	5631	Purine	\N	PURINE AND PYRIMIDINE
35626_at	16	1	323.409	161.992	56	3.12639	0.025157	0.050878	0.02572	0.02572	65	SGSH		N-sulfoglucosamine sulfohydrolase	6448	mucopolisacharidoses (MPS)	MPS type IIIA	LYSOSSOMAL
202439_s_at	11	1	112.126	63.604	34	2.00487	0.019117	0.020669	0.001552	0.019117	43	IDS		iduronate 2-sulfatase	3423	mucopolisacharidoses (MPS)	MPS type II, Hunter disease	LYSOSSOMAL
200710_at	10	1	829.339	514.276	72	2.13649	0.001169	0.015721	0.014553	0.014553	49	ACADVL		acyl-Coenzyme A dehydrogenase, very long chain	37	\N	ACADVL deficiency	FATTY ACID OXIDATION
204417_at	10	1	213.255	132.531	41	2.85519	0.013476	0.02517	0.011694	0.013476	80	GALC		galactosylceramidase	2581	sphingolipidoses	Krabbe	LYSOSSOMAL
204169_at	10	1	143.577	97.1579	39	3.32367	0.002907	0.01505	0.012143	0.012143	48	IMPDH1		IMP (inosine monophosphate) dehydrogenase 1	3614	Purine	\N	PURINE AND PYRIMIDINE
218017_s_at	9	1	356.013	224.926	67	3.86319	0.011684	0.014224	0.002539	0.011684	19	HGSNAT		heparan-alpha-glucosaminide N-acetyltransferase	138050	mucopolisacharidoses (MPS)	MPS typeIIIC	LYSOSSOMAL
203244_at	11	1	144.529	97.8466	30	2.65293	0.00148	0.013075	0.011595	0.011595	57	PEX5		peroxisomal biogenesis factor 5	5830	Peroxisome biogenesis	Zellweger syndrome	PEROXISOMAL
215165_x_at	10	1	287.65	190.45	44	2.40797	0.011094	0.013836	0.002742	0.011094	58	UMPS		uridine monophosphate synthetase	7372	Pyrimidine	Hereditary orotic aciduria	PURINE AND PYRIMIDINE
Do not meet expression cut-off:
206069_s_at	11	1	6.50368	5.02941	85	3.36822	0.102687	0.134299	0.031612	0.102687	91	ACADL		acyl-Coenzyme A dehydrogenase, long chain	33	\N	LCHAD deficiency	FATTY ACID OXIDATION
206068_s_at	11	1	9.05324	6.8244	81	2.80148	0.027273	0.041071	0.013798	0.027273	17	ACADL		acyl-Coenzyme A dehydrogenase, long chain	33	\N	LCHAD deficiency	FATTY ACID OXIDATION
202366_at	11	1	79.7465	55.0181	X2	4.20607	0.012749	0.144882	0.132132	0.132132	55	ACADS		acyl-Coenzyme A dehydrogenase, C-2 to C-3 short chain	35	\N	SCHAD deficiency	FATTY ACID OXIDATION
207656_s_at	7	1	13.6267	10.5468	83	2.23193	0.001609	0.024936	0.023327	0.023327	65	ACOX1		acyl-Coenzyme A oxidase 1, palmitoyl	51	Peroxisome beta-oxidation	pseudo-Zellweger syndrome	PEROXISOMAL
213501_at	11	1	95.3377	54.3381	34	2.85493	0.020116	0.020773	0.000657	0.020116	2	ACOX1		acyl-Coenzyme A oxidase 1, palmitoyl	51	Peroxisome beta-oxidation	pseudo-Zellweger syndrome	PEROXISOMAL
227962_at	10	1	88.4449	47.4257	62	3.57518	0.024921	0.080159	0.055238	0.055238	2	ACOX1		acyl-Coenzyme A oxidase 1, palmitoyl	51	Peroxisome beta-oxidation	pseudo-Zellweger syndrome	PEROXISOMAL
204333_s_at	10	1	83.0022	15.3434	89	5.70644	0.336465	0.398904	0.062438	0.336465	80	AGA		aspartylglucosaminidase	175	oligosacharidoses	aspartylglucosaminuria	LYSOSSOMAL
206957_at	8	1	7.37711	5.79671	20	3.13672	0.011553	0.019249	0.007697	0.011553	2	AGXT		alanine-glyoxylate aminotransferase	189	Others	Primary hyperoxaluria	PEROXISOMAL
210326_at	11	1	16.6325	11.1414	12	3.87134	0.098877	0.142039	0.043162	0.098877	90	AGXT		alanine-glyoxylate aminotransferase	189	Others	Primary hyperoxaluria	PEROXISOMAL
210327_s_at	11	1	17.2828	8.49345	89	7.99788	0.273635	0.488618	0.214983	0.273635	X2	AGXT		alanine-glyoxylate aminotransferase	189	Others	Primary hyperoxaluria	PEROXISOMAL
217113_at	9	1	17.1656	11.8299	89	4.12625	0.012211	0.191047	0.178836	0.178836	93	AMACR		alpha-methylacyl-CoA racemase	23600	Others	alpha-methyl-acyl-CoA racemase	PEROXISOMAL
209424_s_at	11	1	79.1637	48.7708	18	2.31747	0.049711	0.080311	0.0306	0.049711	48	AMACR		alpha-methylacyl-CoA racemase	23600	Others	alpha-methyl-acyl-CoA racemase	PEROXISOMAL
209425_at	11	1	37.8125	15.0194	3	2.93494	0.162518	0.184221	0.021703	0.162518	57	AMACR		alpha-methylacyl-CoA racemase	23600	Others	alpha-methyl-acyl-CoA racemase	PEROXISOMAL
217111_at	11	1	12.4253	9.42938	89	2.60914	0.029484	0.052616	0.023132	0.029484	54	AMACR		alpha-methylacyl-CoA racemase	23600	Others	alpha-methyl-acyl-CoA racemase	PEROXISOMAL
209426_s_at	11	1	47.542	25.7278	48	2.18092	0.064405	0.106581	0.042176	0.064405	17	AMACR		alpha-methylacyl-CoA racemase	23600	Others	alpha-methyl-acyl-CoA racemase	PEROXISOMAL
204443_at	11	1	50.0634	22.5012	93	5.11547	0.071923	0.239822	0.167899	0.167899	60	ARSA		arylsulfatase A	410	sphingolipidoses	metachromatic leukodystrophy	LYSOSSOMAL
236541_at	11	1	18.3548	13.6743	80	3.03157	0.036157	0.040397	0.00424	0.036157	20	ARSA		Arylsulfatase A	410	sphingolipidoses	metachromatic leukodystrophy	LYSOSSOMAL
206129_s_at	11	1	35.4842	11.8628	34	5.26596	0.262836	0.268085	0.005249	0.262836	17	ARSB		arylsulfatase B	411	mucopolisacharidoses (MPS)	MPS type VI	LYSOSSOMAL
1554030_at	11	1	31.0313	17.3694	75	3.16175	0.149686	0.173721	0.024036	0.149686	93	ARSB		arylsulfatase B	411	mucopolisacharidoses (MPS)	MPS type VI	LYSOSSOMAL
1554032_at	11	1	7.4636	5.91128	8	3.9642	0.066432	0.094168	0.027736	0.066432	79	ARSB		arylsulfatase B	411	mucopolisacharidoses (MPS)	MPS type VI	LYSOSSOMAL
215573_at	11	1	7.09859	5.76492	7	3.4104	0.001161	0.067423	0.066263	0.066263	83	CAT		Catalase	847	Others	Acatalasemia	PEROXISOMAL
210859_x_at	11	1	70.9379	41.8482	51	4.36053	0.143949	0.188422	0.044473	0.143949	39	CLN3		ceroid-lipofuscinosis, neuronal 3	1201	neuronal ceroid lipofuscinoses	NCL juvenile	LYSOSSOMAL
204085_s_at	11	1	95.178	57.7564	65	3.15005	0.069385	0.080077	0.010692	0.069385	91	CLN5		ceroid-lipofuscinosis, neuronal 5	1203	neuronal ceroid lipofuscinoses	NCL late infantile	LYSOSSOMAL
222539_at	9	1	31.1319	23.4857	73	2.65361	0.044238	0.073389	0.029151	0.044238	58	CLN6		ceroid-lipofuscinosis, neuronal 6, late infantile, variant	54982	neuronal ceroid lipofuscinoses	NCL late infantile	LYSOSSOMAL
218161_s_at	11	1	51.8135	23.0393	X2	3.2941	0.146746	0.148593	0.001847	0.146746	55	CLN6		ceroid-lipofuscinosis, neuronal 6, late infantile, variant	54982	neuronal ceroid lipofuscinoses	NCL late infantile	LYSOSSOMAL
1567080_s_at	11	1	82.748	38.8542	49	2.36892	0.022905	0.037678	0.014773	0.022905	24	CLN6		ceroid-lipofuscinosis, neuronal 6, late infantile, variant	54982	neuronal ceroid lipofuscinoses	NCL late infantile	LYSOSSOMAL
210687_at	10	1	16.1439	10.8932	84	2.7973	0.016606	0.050075	0.033469	0.033469	1	CPT1A		carnitine palmitoyltransferase 1A (liver)	1374	\N	Carnitine palmitoyltransferase deficiency	FATTY ACID OXIDATION
203634_s_at	9	1	18.8227	7.86237	1	4.62555	0.136601	0.211956	0.075355	0.136601	14	CPT1A		carnitine palmitoyltransferase 1A (liver)	1374	\N	Carnitine palmitoyltransferase deficiency	FATTY ACID OXIDATION
210688_s_at	11	1	41.2391	23.4417	5	4.57494	0.094057	0.171664	0.077608	0.094057	1	CPT1A		carnitine palmitoyltransferase 1A (liver)	1374	\N	Carnitine palmitoyltransferase deficiency	FATTY ACID OXIDATION
204263_s_at	11	1	55.4046	39.0972	14	3.17524	0.010134	0.055262	0.045127	0.045127	5	CPT2		carnitine palmitoyltransferase 2	1376	\N	Carnitine palmitoyltransferase deficiency	FATTY ACID OXIDATION
204264_at	10	1	80.0106	56.1519	80	2.17022	0.002309	0.017362	0.015053	0.015053	68	CPT2		carnitine palmitoyltransferase 2	1376	\N	Carnitine palmitoyltransferase deficiency	FATTY ACID OXIDATION
215459_at	10	1	8.99193	6.06296	81	3.85049	0.117181	0.161134	0.043953	0.117181	61	CTNS		cystinosis, nephropathic	1497	lysosomal transport	cystinosis	LYSOSSOMAL
36566_at	13	1	85.6117	47.2287	51	3.65829	0.101858	0.104978	0.00312	0.101858	39	CTNS		cystinosis, nephropathic	1497	lysosomal transport	cystinosis	LYSOSSOMAL
204925_at	10	1	93.9592	52.4546	14	2.95236	0.092091	0.100939	0.008848	0.092091	45	CTNS		cystinosis, nephropathic	1497	lysosomal transport	cystinosis	LYSOSSOMAL
241995_at	10	1	8.03435	6.25909	5	2.91879	0.081363	0.176116	0.094753	0.094753	72	DGUOK		deoxyguanosine kinase	1716	Purine	\N	PURINE AND PYRIMIDINE
1554536_at	8	1	5.8779	4.7474	90	2.23807	0.021851	0.035144	0.013294	0.021851	78	DPYD		dihydropyrimidine dehydrogenase	1806	Pyrimidine	dihydropyrimidine dehydrogenase deficiency	PURINE AND PYRIMIDINE
1554534_at	11	1	15.0805	9.73391	20	3.85445	0.139012	0.144824	0.005812	0.139012	84	DPYD		dihydropyrimidine dehydrogenase	1806	Pyrimidine	dihydropyrimidine dehydrogenase deficiency	PURINE AND PYRIMIDINE
206065_s_at	11	1	8.02988	6.8079	89	2.07336	0.013257	0.017109	0.003852	0.013257	85	DPYS		dihydropyrimidinase	1807	Pyrimidine	dihydropyrimidinase deficiency	PURINE AND PYRIMIDINE
220153_at	9	1	53.2916	28.399	7	3.48346	0.059786	0.122762	0.062976	0.062976	51	ENTPD7		ectonucleoside triphosphate diphosphohydrolase 7	57089	\N	Leigh syndrome	MITOCHONDRIAL
235204_at	10	1	76.7188	34.4833	83	4.96445	0.097857	0.155199	0.057342	0.097857	60	ENTPD7		ectonucleoside triphosphate diphosphohydrolase 7	57089	\N	Leigh syndrome	MITOCHONDRIAL
205530_at	11	1	87.1923	45.8012	34	4.67699	0.142301	0.160937	0.018636	0.142301	25	ETFDH		electron-transferring-flavoprotein dehydrogenase	2110	\N	Glutaric aciduria type Iic	FATTY ACID OXIDATION
216349_at	11	1	53.1503	39.1617	60	3.4689	0.051937	0.101539	0.049602	0.051937	58	FH		fumarate hydratase	2271	\N	Fumaric aciduria	MITOCHONDRIAL
202812_at	11	1	86.1747	45.436	23	4.06948	0.007278	0.104219	0.096941	0.096941	49	GAA		glucosidase, alpha; acid	2548	\N	Pompe disease	OTHERS
211810_s_at	10	1	36.8612	11.9185	32	3.4557	0.023558	0.048471	0.024913	0.024913	34	GALC		galactosylceramidase	2581	sphingolipidoses	Krabbe	LYSOSSOMAL
236866_at	11	1	8.85998	6.51353	52	5.15099	0.144143	0.201824	0.057682	0.144143	90	GALNS		galactosamine (N-acetyl)-6-sulfate sulfatase	2588	mucopolisacharidoses (MPS)	MPS type IVA (morquio)	LYSOSSOMAL
220398_at	10	1	18.2446	14.0049	78	3.54737	0.038245	0.071433	0.033188	0.038245	73	GNPTAB		N-acetylglucosamine-1-phosphate transferase, alpha and beta subunits	79158	mucolipidoses	mucolipidoses II and III	LYSOSSOMAL
240106_at	11	1	41.8096	25.5039	3	2.70129	0.00443	0.027974	0.023544	0.023544	7	GNPTAB		N-acetylglucosamine-1-phosphate transferase, alpha and beta subunits	79158	mucolipidoses	mucolipidoses II and III	LYSOSSOMAL
230125_at	10	1	15.0459	10.2589	60	3.67255	0.041986	0.055212	0.013226	0.041986	52	GUSB		Glucuronidase, beta	2990	mucopolisacharidoses (MPS)	MPS type VII	LYSOSSOMAL
215155_at	9	1	31.4541	25.4903	5	2.57007	0.009826	0.013126	0.0033	0.009826	40	HEXA		Hexosaminidase A (alpha polypeptide)	3073	sphingolipidoses	Tay-Sachs, Sandhoff	LYSOSSOMAL
1556426_at	11	1	10.7899	7.24481	94	4.0055	0.076488	0.141239	0.064751	0.076488	56	HEXA		hexosaminidase A (alpha polypeptide)	3073	sphingolipidoses	Tay-Sachs, Sandhoff	LYSOSSOMAL
238090_at	10	1	9.7198	6.64659	33	4.09798	0.023345	0.256877	0.233532	0.233532	89	HGSNAT		heparan-alpha-glucosaminide N-acetyltransferase	138050	mucopolisacharidoses (MPS)	MPS typeIIIC	LYSOSSOMAL
1557064_s_at	11	1	31.7891	19.6997	36	2.62914	0.068318	0.077403	0.009085	0.068318	2	HGSNAT		heparan-alpha-glucosaminide N-acetyltransferase	138050	mucopolisacharidoses (MPS)	MPS typeIIIC	LYSOSSOMAL
227564_at	10	1	95.7973	49.1647	89	5.12205	0.192837	0.2348	0.041964	0.192837	87	HGSNAT		heparan-alpha-glucosaminide N-acetyltransferase	138050	mucopolisacharidoses (MPS)	MPS typeIIIC	LYSOSSOMAL
222491_at	11	1	87.9267	48.3533	67	4.70746	0.090311	0.315128	0.224817	0.224817	48	HGSNAT		heparan-alpha-glucosaminide N-acetyltransferase	138050	mucopolisacharidoses (MPS)	MPS typeIIIC	LYSOSSOMAL
204607_at	11	1	18.7745	13.2484	33	5.43963	0.209075	0.278328	0.069253	0.209075	90	HMGCS2		3-hydroxy-3-methylglutaryl-Coenzyme A synthase 2 (mitochondrial)	3158	\N	HMG-CoA synthase deficiency	FATTY ACID OXIDATION
240110_at	10	1	11.5059	8.74714	55	3.48035	0.030589	0.071693	0.041104	0.041104	78	HMGCS2		3-hydroxy-3-methylglutaryl-Coenzyme A synthase 2 (mitochondrial)	3158	\N	HMG-CoA synthase deficiency	FATTY ACID OXIDATION
1565446_at	11	1	4.97347	4.28669	77	3.41827	0.013872	0.050386	0.036514	0.036514	45	HPRT1		Hypoxanthine phosphoribosyltransferase 1	3251	Purine	Lesch-Nyham syndrome	PURINE AND PYRIMIDINE
210619_s_at	11	1	13.3615	8.63869	X2	4.43797	0.130959	0.137398	0.006439	0.130959	81	HYAL1		hyaluronoglucosaminidase 1	3373	mucopolisacharidoses (MPS)	MPS type IX	LYSOSSOMAL
211782_at	11	1	7.97421	5.87737	14	3.41271	0.073315	0.100671	0.027355	0.073315	6	IDS		iduronate 2-sulfatase	3423	mucopolisacharidoses (MPS)	MPS type II, Hunter disease	LYSOSSOMAL
210666_at	11	1	70.6763	39.1796	91	5.25309	0.044571	0.192036	0.147464	0.147464	53	IDS		iduronate 2-sulfatase	3423	mucopolisacharidoses (MPS)	MPS type II, Hunter disease	LYSOSSOMAL
217432_s_at	11	1	63.1444	36.9638	32	2.95462	0.0324	0.041549	0.009148	0.0324	53	IDS		iduronate 2-sulfatase	3423	mucopolisacharidoses (MPS)	MPS type II, Hunter disease	LYSOSSOMAL
202438_x_at	10	1	23.912	9.32197	34	4.13025	0.084008	0.126388	0.042381	0.084008	15	IDS		iduronate 2-sulfatase	3423	mucopolisacharidoses (MPS)	MPS type II, Hunter disease	LYSOSSOMAL
205059_s_at	11	1	73.4821	28.1428	65	4.27212	0.03587	0.040565	0.004695	0.03587	64	IDUA		iduronidase, alpha-L-	3425	mucopolisacharidoses (MPS)	MPS type I, Hurler, Scheie	LYSOSSOMAL
205057_s_at	11	1	15.1454	10.2965	15	3.59181	0.030397	0.037862	0.007466	0.030397	67	IDUA		iduronidase, alpha-L-	3425	mucopolisacharidoses (MPS)	MPS type I, Hurler, Scheie	LYSOSSOMAL
213723_s_at	11	1	34.8004	24.0529	93	4.22691	0.19282	0.226355	0.033535	0.19282	25	IDUA		Iduronidase, alpha-L-	3425	mucopolisacharidoses (MPS)	MPS type I, Hurler, Scheie	LYSOSSOMAL
236156_at	10	1	8.02988	6.36152	84	4.33265	0.000721	0.079686	0.078965	0.078965	98	LIPA		lipase A, lysosomal acid, cholesterol esterase	3988	lipid storage disorders	Wolman disease	LYSOSSOMAL
1561557_at	9	1	11.6231	9.18883	X2	3.00125	0.062961	0.111096	0.048134	0.062961	22	LIPA		Lipase A, lysosomal acid, cholesterol esterase	3988	lipid storage disorders	Wolman disease	LYSOSSOMAL
228282_at	11	1	69.8509	42.6286	4	4.49386	0.07009	0.181596	0.111506	0.111506	5	MFSD8		major facilitator superfamily domain containing 8	256471	neuronal ceroid lipofuscinoses	NCL late infantile	LYSOSSOMAL
229509_at	10	1	67.6096	43.5059	34	2.81895	0.065011	0.069201	0.004191	0.065011	5	MFSD8		major facilitator superfamily domain containing 8	256471	neuronal ceroid lipofuscinoses	NCL late infantile	LYSOSSOMAL
243407_at	11	1	31.2847	17.0804	15	3.52209	0.04003	0.073631	0.033601	0.04003	33	MFSD8		major facilitator superfamily domain containing 8	256471	neuronal ceroid lipofuscinoses	NCL late infantile	LYSOSSOMAL
1555127_at	8	1	8.08831	6.21702	1	3.40081	0.065592	0.083189	0.017597	0.065592	2	MOCS1		molybdenum cofactor synthesis 1	4337	\N	Molybdenum cofactor deficiency	OTHERS
211673_s_at	11	1	35.9747	22.0021	60	3.54434	0.133782	0.162028	0.028245	0.133782	78	MOCS1		molybdenum cofactor synthesis 1	4337	\N	Molybdenum cofactor deficiency	OTHERS
213181_s_at	11	1	34.761	21.3401	1	3.38894	0.017447	0.055553	0.038105	0.038105	25	MOCS1		molybdenum cofactor synthesis 1	4337	\N	Molybdenum cofactor deficiency	OTHERS
236208_at	11	1	26.6673	12.59	61	5.13813	0.257212	0.271565	0.014353	0.257212	49	MOCS2		molybdenum cofactor synthesis 2	4338	\N	Molybdenum cofactor deficiency	OTHERS
206141_at	11	1	44.1141	19.9305	18	4.07223	0.009606	0.077039	0.067433	0.067433	5	MOCS3		molybdenum cofactor synthesis 3	27304	\N	Molybdenum cofactor deficiency	OTHERS
202944_at	10	1	92.2091	44.8734	1	4.63564	0.217712	0.2686	0.050888	0.217712	8	NAGA		N-acetylgalactosaminidase, alpha-	4668	oligosacharidoses	Schindler disease	LYSOSSOMAL
204360_s_at	10	1	99.8914	58.6735	20	3.34444	0.024207	0.074481	0.050275	0.050275	81	NAGLU		N-acetylglucosaminidase, alpha-	4669	mucopolisacharidoses (MPS)	MPS typeIIIB	LYSOSSOMAL
215880_at	11	1	14.452	10.1198	94	4.88505	0.156418	0.181282	0.024864	0.156418	56	NAGLU		N-acetylglucosaminidase, alpha-	4669	mucopolisacharidoses (MPS)	MPS typeIIIB	LYSOSSOMAL
1555057_at	9	1	6.04301	5.08617	34	2.62542	0.059888	0.087576	0.027688	0.059888	9	NDUFS4		NADH dehydrogenase (ubiquinone) Fe-S protein 4, 18kDa (NADH-coenzyme Q reductase)	4724	\N	Leigh syndrome	MITOCHONDRIAL
242168_at	9	1	14.039	9.62796	6	5.02227	0.054616	0.131767	0.077151	0.077151	87	NDUFS7		NADH dehydrogenase (ubiquinone) Fe-S protein 7, 20kDa (NADH-coenzyme Q reductase)	374291	\N	Leigh syndrome	MITOCHONDRIAL
217584_at	10	1	15.4856	8.79879	5	2.74744	0.029572	0.11588	0.086308	0.086308	32	NPC1		Niemann-Pick disease, type C1	4864	lipid storage disorders	Niemann-Pick disease type C1	LYSOSSOMAL
1554152_a_at	11	1	58.0688	10.6669	14	3.64437	0.006776	0.085587	0.078811	0.078811	32	OGDH		oxoglutarate (alpha-ketoglutarate) dehydrogenase (lipoamide)	4967	\N	2-oxoglutarate dehydrogenase deficiency	MITOCHONDRIAL
1554151_at	11	1	35.0639	24.7893	85	4.68066	0.138296	0.206496	0.0682	0.138296	56	OGDH		oxoglutarate (alpha-ketoglutarate) dehydrogenase (lipoamide)	4967	\N	2-oxoglutarate dehydrogenase deficiency	MITOCHONDRIAL
204873_at	11	1	26.8563	11.2525	51	6.14479	0.106566	0.276498	0.169933	0.169933	78	PEX1		peroxisomal biogenesis factor 1	5189	Peroxisome biogenesis	Zellweger syndrome/neonatal adrenoleukodystrophy/infantile Refsum	PEROXISOMAL
215023_s_at	11	1	42.7263	16.385	51	4.67597	0.115544	0.143977	0.028433	0.115544	78	PEX1		peroxisomal biogenesis factor 1	5189	Peroxisome biogenesis	Zellweger syndrome/neonatal adrenoleukodystrophy/infantile Refsum	PEROXISOMAL
206351_s_at	11	1	57.3765	33.3616	30	3.35995	0.133349	0.146515	0.013166	0.133349	1	PEX10		peroxisomal biogenesis factor 10	5192	Peroxisome biogenesis	neonatal adrenoleukodystrophy	PEROXISOMAL
205246_at	11	1	66.5153	35.9644	24	4.8154	0.153794	0.170482	0.016688	0.153794	34	PEX13		peroxisomal biogenesis factor 13	5194	Peroxisome biogenesis	neonatal adrenoleukodystrophy	PEROXISOMAL
1556009_at	11	1	19.4109	8.56128	34	4.47211	0.093979	0.156995	0.063016	0.093979	60	PEX13		peroxisomal biogenesis factor 13	5194	Peroxisome biogenesis	neonatal adrenoleukodystrophy	PEROXISOMAL
1558163_at	11	1	5.93945	4.36905	58	3.22174	0.004949	0.022456	0.017507	0.017507	77	PEX13		peroxisomal biogenesis factor 13	5194	Peroxisome biogenesis	neonatal adrenoleukodystrophy	PEROXISOMAL
1558164_s_at	11	1	14.8185	8.88973	60	4.10496	0.069089	0.071804	0.002716	0.069089	18	PEX13		peroxisomal biogenesis factor 13	5194	Peroxisome biogenesis	neonatal adrenoleukodystrophy	PEROXISOMAL
203503_s_at	11	1	95.6383	74.9192	78	2.90903	0.07256	0.079818	0.007258	0.07256	49	PEX14		peroxisomal biogenesis factor 14	5195	Peroxisome biogenesis	Zellweger syndrome	PEROXISOMAL
1558915_a_at	11	1	10.7528	7.9596	43	3.01366	0.063669	0.075607	0.011938	0.063669	18	PEX14		peroxisomal biogenesis factor 14	5195	Peroxisome biogenesis	Zellweger syndrome	PEROXISOMAL
235098_at	11	1	9.84937	6.26318	67	4.9933	0.19018	0.232314	0.042134	0.19018	X2	PEX26		peroxisomal biogenesis factor 26	55670	Peroxisome biogenesis	neonatal adrenoleukodystrophy	PEROXISOMAL
219180_s_at	11	1	83.158	54.4433	91	2.71905	0.061435	0.102588	0.041153	0.061435	73	PEX26		peroxisomal biogenesis factor 26	55670	Peroxisome biogenesis	neonatal adrenoleukodystrophy	PEROXISOMAL
203969_at	11	1	10.4825	7.59123	98	4.00269	0.069094	0.085672	0.016577	0.069094	32	PEX3		peroxisomal biogenesis factor 3	8504	Peroxisome biogenesis	Zellweger syndrome	PEROXISOMAL
215481_s_at	11	1	21.6372	10.2872	16	3.67838	0.171229	0.195501	0.024272	0.171229	15	PEX5		peroxisomal biogenesis factor 5	5830	Peroxisome biogenesis	Zellweger syndrome	PEROXISOMAL
320_at	13	1	39.828	19.8643	94	4.06797	0.048321	0.054287	0.005966	0.048321	86	PEX6		peroxisomal biogenesis factor 6	5190	Peroxisome biogenesis	Zellweger syndrome	PEROXISOMAL
204545_at	10	1	50.91	19.2765	7	3.81823	0.05359	0.059478	0.005888	0.05359	68	PEX6		peroxisomal biogenesis factor 6	5190	Peroxisome biogenesis	Zellweger syndrome	PEROXISOMAL
211033_s_at	11	1	93.8062	66.2089	57	3.18729	0.011492	0.021456	0.009965	0.011492	62	PEX7		peroxisomal biogenesis factor 7	5191	Rhizomelic chondrodysplasia punctata (RCDP)	RCDP type I	PEROXISOMAL
205420_at	10	1	69.8886	32.0264	30	5.2569	0.020455	0.176632	0.156177	0.156177	36	PEX7		peroxisomal biogenesis factor 7	5191	Rhizomelic chondrodysplasia punctata (RCDP)	RCDP type I	PEROXISOMAL
217635_s_at	11	1	65.0383	43.1131	2	5.04804	0.088636	0.126137	0.037501	0.088636	3	POLG		polymerase (DNA directed), gamma	5428	\N	\N	MITOCHONDRIAL
217636_at	10	1	17.9874	12.9927	25	3.83653	0.084641	0.104176	0.019536	0.084641	49	POLG		polymerase (DNA directed), gamma	5428	\N	\N	MITOCHONDRIAL
228225_at	10	1	89.3587	41.7885	43	4.42691	0.044118	0.233012	0.188894	0.188894	41	PXMP3		peroxisomal membrane protein 3, 35kDa	5828	Peroxisome biogenesis	Zellweger syndrome/Infantile Refsum	PEROXISOMAL
1561238_at	7	1	8.7842	5.88646	34	2.412	0.008706	0.072985	0.064279	0.064279	33	PXMP3		Peroxisomal membrane protein 3, 35kDa	5828	Peroxisome biogenesis	Zellweger syndrome/Infantile Refsum	PEROXISOMAL
204293_at	10	1	99.9951	40.6161	30	4.20218	0.180261	0.183423	0.003161	0.180261	46	SGSH		N-sulfoglucosamine sulfohydrolase	6448	mucopolisacharidoses (MPS)	MPS type IIIA	LYSOSSOMAL
205074_at	11	1	38.5953	15.3753	79	3.7901	0.06787	0.120421	0.052551	0.06787	41	SLC22A5		solute carrier family 22 (organic cation/carnitine transporter), member 5	6584	\N	primary carnitine deficiency	FATTY ACID OXIDATION
225305_at	11	1	73.949	45.6105	73	5.05897	0.179676	0.189753	0.010077	0.179676	81	SLC25A29		solute carrier family 25, member 29	123096	\N	Carnitine translocase deficiency	FATTY ACID OXIDATION
232280_at	11	1	16.1818	11.7438	64	3.0348	0.028103	0.042024	0.013921	0.028103	89	SLC25A29		Solute carrier family 25, member 29	123096	\N	Carnitine translocase deficiency	FATTY ACID OXIDATION
231664_at	11	1	14.2175	11.5438	12	2.6043	0.004612	0.011471	0.006858	0.006858	39	SLC25A29		solute carrier family 25, member 29	123096	\N	Carnitine translocase deficiency	FATTY ACID OXIDATION
217171_at	11	1	39.1309	27.5305	30	3.75611	0.010564	0.056369	0.045805	0.045805	X2	SMPD1		sphingomyelin phosphodiesterase 1, acid lysosomal	6609	sphingolipidoses	Niemann-Pick disease type A/B	LYSOSSOMAL
216230_x_at	11	1	91.5626	40.8252	15	2.88449	0.088257	0.095456	0.007199	0.088257	51	SMPD1		sphingomyelin phosphodiesterase 1, acid lysosomal	6609	sphingolipidoses	Niemann-Pick disease type A/B	LYSOSSOMAL
1553030_a_at	11	1	26.6651	14.5813	10	4.8149	0.170501	0.215862	0.045361	0.170501	51	SUOX		sulfite oxidase	6821	\N	Isolated sulphite oxidase deficiency	OTHERS
204067_at	11	1	67.7162	41.2996	1	4.36797	0.056635	0.121407	0.064771	0.064771	43	SUOX		sulfite oxidase	6821	\N	Isolated sulphite oxidase deficiency	OTHERS
240300_at	10	1	14.9376	9.38708	5	4.67038	0.159709	0.214012	0.054304	0.159709	4	TK2		Thymidine kinase 2, mitochondrial	7084	Pyrimidine	\N	PURINE AND PYRIMIDINE
204227_s_at	11	1	80.3902	46.6837	46	3.33065	0.128204	0.14434	0.016136	0.128204	79	TK2		thymidine kinase 2, mitochondrial	7084	Pyrimidine	\N	PURINE AND PYRIMIDINE
204277_s_at	11	1	91.3763	59.4588	41	4.16582	0.059087	0.093743	0.034656	0.059087	91	TK2		thymidine kinase 2, mitochondrial	7084	Pyrimidine	\N	PURINE AND PYRIMIDINE
214195_at	11	1	76.7993	57.8713	91	2.8916	0.030479	0.03809	0.007611	0.030479	64	TPP1		tripeptidyl peptidase I	1200	neuronal ceroid lipofuscinoses	NCL late infantile	LYSOSSOMAL
217497_at	10	1	9.47374	6.5654	94	3.98005	0.153543	0.188788	0.035246	0.153543	53	TYMP		thymidine phosphorylase	1890	Pyrimidine	MNGIE	PURINE AND PYRIMIDINE
204858_s_at	11	1	57.9602	37.6647	17	4.79657	0.020586	0.150617	0.130031	0.130031	1	TYMP		thymidine phosphorylase	1890	Pyrimidine	MNGIE	PURINE AND PYRIMIDINE
202707_at	11	1	11.175	8.73356	89	2.59146	0.024151	0.046801	0.02265	0.024151	83	UMPS		uridine monophosphate synthetase	7372	Pyrimidine	Hereditary orotic aciduria	PURINE AND PYRIMIDINE
220507_s_at	10	1	12.4089	8.67304	56	3.3991	0.067459	0.111422	0.043963	0.067459	94	UPB1		ureidopropionase, beta	51733	Pyrimidine	ureidopropionase deficiency	PURINE AND PYRIMIDINE
224043_s_at	11	1	6.61224	5.48663	94	2.46041	0.00381	0.019772	0.015962	0.015962	72	UPB1		ureidopropionase, beta	51733	Pyrimidine	ureidopropionase deficiency	PURINE AND PYRIMIDINE
228219_s_at	11	1	37.9041	25.8012	X2	4.4448	0.025721	0.092386	0.066665	0.066665	87	UPB1		ureidopropionase, beta	51733	Pyrimidine	ureidopropionase deficiency	PURINE AND PYRIMIDINE
224042_at	11	1	19.6736	13.8243	94	4.17962	0.084151	0.114023	0.029872	0.084151	98	UPB1		ureidopropionase, beta	51733	Pyrimidine	ureidopropionase deficiency	PURINE AND PYRIMIDINE
1555270_a_at	11	1	76.6838	44.1658	84	3.42897	0.059314	0.075007	0.015694	0.059314	64	WFS1		Wolfram syndrome 1 (wolframin)	7466	\N	Wolfram	MITOCHONDRIAL

## Sheet: FARMS_NMD
NMD candidates based on FARMS data (Dixon Q > 0.19; ordered first by maxArray = sample name, then by maxDixon = Dixon Q)
probeSet	Symbol	Entrez	Gene	maxDixon	maxArray	maxMadGrubb	medianFARMS	minFARMS
205529_s_at	RUNX1T1	862	runt-related transcription factor 1; translocated to, 1 (cyclin D-related)	0.274238	41	4.87546	384.718	168.488
228827_at	\N	\N	\N	0.263142	41	5.96752	564.95	196.001
201061_s_at	STOM	2040	stomatin	0.231416	41	3.42742	1336.78	584.68
218552_at	ECHDC2	55268	enoyl Coenzyme A hydratase domain containing 2	0.217594	41	3.46507	217.833	72.0558
213293_s_at	TRIM22	10346	tripartite motif-containing 22	0.216795	41	5.02306	839.225	154.382
53071_s_at	C17orf101	79701	chromosome 17 open reading frame 101	0.305403	36	6.76516	313.57	179.381
225870_s_at	TRAPPC5	126003	trafficking protein particle complex 5	0.292141	36	4.5398	538.182	416.772
202342_s_at	TRIM2	23321	tripartite motif-containing 2	0.276597	36	4.59237	197.959	114.647
210980_s_at	ASAH1	427	N-acylsphingosine amidohydrolase (acid ceramidase) 1	0.274999	36	5.21057	554.918	266.767
218041_x_at	SLC38A2	54407	solute carrier family 38, member 2	0.260869	36	4.80418	4572.74	2519.65
212633_at	KIAA0776	23376	KIAA0776	0.251959	36	7.77456	490.458	203.096
207700_s_at	NCOA3	8202	nuclear receptor coactivator 3	0.247921	36	3.61068	223.923	156.518
225796_at	PXK	54899	PX domain containing serine/threonine kinase	0.245663	36	3.8791	436.468	207.02
202375_at	SEC24D	9871	SEC24 family, member D (S. cerevisiae)	0.242476	36	6.83247	714.509	254.051
221702_s_at	TM2D3	80213	TM2 domain containing 3	0.238257	36	4.66117	700.681	483.184
203874_s_at	SMARCA1	6594	SWI/SNF related, matrix associated, actin dependent regulator of chromatin, subfamily a, member 1	0.237588	36	3.98082	408.948	260.869
226022_at	SASH1	23328	SAM and SH3 domain containing 1	0.236467	36	4.63821	1137.92	547.693
225409_at	C2orf64	493753	chromosome 2 open reading frame 64	0.235957	36	3.81951	198.987	156.032
203584_at	TTC35	9694	tetratricopeptide repeat domain 35	0.235931	36	7.85437	633.079	409.813
1552426_a_at	TM2D3	80213	TM2 domain containing 3	0.233918	36	5.61732	458.862	355.248
222444_at	ARMCX3	51566	armadillo repeat containing, X-linked 3	0.228641	36	5.34397	531.426	251.222
213225_at	PPM1B	5495	protein phosphatase 1B (formerly 2C), magnesium-dependent, beta isoform	0.224872	36	5.64723	181.375	99.7619
222982_x_at	SLC38A2	54407	solute carrier family 38, member 2	0.224342	36	5.34744	5441.56	3211.08
225410_at	C2orf64	493753	chromosome 2 open reading frame 64	0.222949	36	4.97513	258.775	182.776
212459_x_at	SUCLG2	8801	succinate-CoA ligase, GDP-forming, beta subunit	0.218698	36	4.23939	621.781	410.358
218217_at	SCPEP1	59342	serine carboxypeptidase 1	0.217253	36	5.48708	296.521	149.207
203306_s_at	SLC35A1	10559	solute carrier family 35 (CMP-sialic acid transporter), member A1	0.214248	36	4.21419	396.003	281.04
224812_at	HIBADH	11112	3-hydroxyisobutyrate dehydrogenase	0.212999	36	3.6519	348.199	199.818
220924_s_at	SLC38A2	54407	solute carrier family 38, member 2	0.212915	36	4.43141	4514.6	2631.31
213883_s_at	TM2D1	83941	TM2 domain containing 1	0.208688	36	6.92326	528.537	221.922
225221_at	\N	\N	\N	0.207499	36	3.98284	515.379	374.302
238067_at	TBC1D8B	54885	TBC1 domain family, member 8B (with GRAM domain)	0.206019	36	4.92352	167.65	112.586
225164_s_at	EIF2AK4	440275	eukaryotic translation initiation factor 2 alpha kinase 4	0.205951	36	8.33215	398.434	190.939
1554014_at	CHD2	1106	chromodomain helicase DNA binding protein 2	0.205244	36	4.35869	129.271	93.2044
224443_at	C1orf97	84791	chromosome 1 open reading frame 97	0.204642	36	3.71534	125.938	94.7957
238021_s_at	CRNDE	643911	colorectal neoplasia differentially expressed (non-protein coding)	0.204527	36	5.44869	874.873	434.036
232235_at	DSEL	92126	dermatan sulfate epimerase-like	0.20336	36	4.37599	325.747	98.3048
226098_at	IFT80	57560	intraflagellar transport 80 homolog (Chlamydomonas)	0.201287	36	5.80242	320.663	173.979
230383_x_at	\N	\N	\N	0.195741	36	3.29226	321.317	204.933
215772_x_at	SUCLG2	8801	succinate-CoA ligase, GDP-forming, beta subunit	0.19237	36	4.59031	644.767	424.793
211733_x_at	SCP2	6342	sterol carrier protein 2	0.192002	36	6.092	1237.93	658.925
212867_at	\N	\N	\N	0.19119	36	4.46272	262.703	159.002
200602_at	APP	351	amyloid beta (A4) precursor protein	0.19011	36	6.67714	1204.51	536.787
221499_s_at	STX16	8675	syntaxin 16	0.382496	86	6.7195	327.877	134.507
212136_at	ATP2B4	493	ATPase, Ca++ transporting, plasma membrane 4	0.234804	60	4.45767	751.23	420.432
1558233_s_at	ATF1	466	activating transcription factor 1	0.21389	60	7.05053	208.195	118.477
225797_at	MRPL54	116541	mitochondrial ribosomal protein L54	0.208642	60	3.32257	483.178	371.245
202904_s_at	LSM5	23658	LSM5 homolog, U6 small nuclear RNA associated (S. cerevisiae)	0.19547	60	3.7416	147.87	85.1369
205191_at	RP2	6102	retinitis pigmentosa 2 (X-linked recessive)	0.192872	60	8.35867	226.909	87.9164
204949_at	ICAM3	3385	intercellular adhesion molecule 3	0.191565	60	3.31164	208.754	161.537
228551_at	DENND5B	160518	DENN/MADD domain containing 5B	0.212912	43	5.25114	140.994	72.6577
219041_s_at	REPIN1	29803	replication initiator 1	0.199091	43	3.9009	337.501	220.889
201110_s_at	THBS1	7057	thrombospondin 1	0.32526	52	12.6228	2898.21	510.474
224636_at	ZFP91	80829	zinc finger protein 91 homolog (mouse)	0.311585	52	7.10033	765.191	332.454
203690_at	TUBGCP3	10426	tubulin, gamma complex associated protein 3	0.307132	52	4.673	365.129	149.513
217856_at	RBM8A	9939	RNA binding motif protein 8A	0.293919	52	4.57174	113.348	54.3391
223414_s_at	LYAR	55646	Ly1 antibody reactive homolog (mouse)	0.281193	52	5.53247	224.22	143.224
202433_at	SLC35B1	10237	solute carrier family 35, member B1	0.274175	52	5.53972	644.369	395.744
222500_at	PPIL1	51645	peptidylprolyl isomerase (cyclophilin)-like 1	0.270931	52	6.27825	408.397	121.071
200726_at	PPP1CC	5501	protein phosphatase 1, catalytic subunit, gamma isoform	0.268187	52	5.92486	1836.05	1160.75
221675_s_at	CHPT1	56994	choline phosphotransferase 1	0.253119	52	4.00049	798.975	502.346
202259_s_at	N4BP2L2	10443	NEDD4 binding protein 2-like 2	0.249104	52	5.2471	178.176	75.9073
200918_s_at	SRPR	6734	signal recognition particle receptor (docking protein)	0.24117	52	7.78085	1159.06	521.105
212460_at	C14orf147	171546	chromosome 14 open reading frame 147	0.222936	52	3.59448	428.428	318.984
213229_at	DICER1	23405	dicer 1, ribonuclease type III	0.217223	52	4.21356	459.592	287.113
202506_at	SSFA2	6744	sperm specific antigen 2	0.212139	52	9.17058	435.379	192.69
200625_s_at	CAP1	10487	CAP, adenylate cyclase-associated protein 1 (yeast)	0.202932	52	4.30227	2506.91	1781.39
213262_at	SACS	26278	spastic ataxia of Charlevoix-Saguenay (sacsin)	0.193051	52	3.98882	494.124	235.667
201916_s_at	SEC63	11231	SEC63 homolog (S. cerevisiae)	0.190457	52	23.9163	877.926	113.821
200799_at	HSPA1A	3303	heat shock 70kDa protein 1A	0.340085	1	5.80477	1279.94	631.465
200762_at	DPYSL2	1808	dihydropyrimidinase-like 2	0.321201	1	6.64522	2166.56	943.873
200872_at	S100A10	6281	S100 calcium binding protein A10	0.305575	1	6.92658	4549.7	1232.84
212206_s_at	H2AFV	94239	H2A histone family, member V	0.301158	1	4.1091	356.628	190.354
223125_s_at	C1orf21	81563	chromosome 1 open reading frame 21	0.290752	1	5.80779	385.612	160.726
200956_s_at	SSRP1	6749	structure specific recognition protein 1	0.287884	1	3.84539	480.889	293.816
212205_at	H2AFV	94239	H2A histone family, member V	0.268407	1	5.26361	939.88	363.267
213379_at	COQ2	27235	coenzyme Q2 homolog, prenyltransferase (yeast)	0.256205	1	4.64719	318.761	152.437
201141_at	GPNMB	10457	glycoprotein (transmembrane) nmb	0.249389	1	5.30463	1635.5	423.781
202520_s_at	MLH1	4292	mutL homolog 1, colon cancer, nonpolyposis type 2 (E. coli)	0.248663	1	4.31042	825.294	532.053
202465_at	PCOLCE	5118	procollagen C-endopeptidase enhancer	0.242714	1	5.79028	1403.85	453.38
204396_s_at	GRK5	2869	G protein-coupled receptor kinase 5	0.235219	1	5.13734	238.102	122.136
235891_at	\N	\N	\N	0.232115	1	4.08526	202.906	87.8572
228654_at	SPIN4	139886	spindlin family, member 4	0.231534	1	3.15142	243.99	76.7521
227356_at	\N	\N	\N	0.213023	1	3.77433	181.185	113.886
241342_at	TMEM65	157378	transmembrane protein 65	0.209966	1	6.19529	288.595	144.374
226751_at	CNRIP1	25927	cannabinoid receptor interacting protein 1	0.209586	1	5.06809	1036.04	618.221
209862_s_at	CEP57	9702	centrosomal protein 57kDa	0.207885	1	4.05153	239.328	172.522
205961_s_at	PSIP1	11168	PC4 and SFRS1 interacting protein 1	0.206061	1	6.55476	527.569	157.233
227239_at	FAM126A	84668	family with sequence similarity 126, member A	0.20444	1	4.91263	907.429	455.81
221760_at	MAN1A1	4121	Mannosidase, alpha, class 1A, member 1	0.201975	1	4.72803	444.617	168.714
225129_at	CPNE2	221184	copine II	0.20063	1	3.58065	217.166	126.752
221011_s_at	LBH	81606	limb bud and heart development homolog (mouse)	0.32251	85	5.66249	694.278	100.082
213543_at	SGCD	6444	sarcoglycan, delta (35kDa dystrophin-associated glycoprotein)	0.320035	85	8.06007	275.388	39.0006
228602_at	SGCD	6444	sarcoglycan, delta (35kDa dystrophin-associated glycoprotein)	0.269002	85	8.70546	517.881	80.5864
209610_s_at	SLC1A4	6509	solute carrier family 1 (glutamate/neutral amino acid transporter), member 4	0.265733	85	4.88129	363.238	121.542
202679_at	NPC1	4864	Niemann-Pick disease, type C1	0.258251	85	6.93792	523.597	182.976
219126_at	PHF10	55274	PHD finger protein 10	0.255431	85	5.3872	299.693	192.406
209291_at	ID4	3400	inhibitor of DNA binding 4, dominant negative helix-loop-helix protein	0.250006	85	5.75772	607.407	65.1323
224985_at	NRAS	4893	neuroblastoma RAS viral (v-ras) oncogene homolog	0.244745	85	5.09271	621.944	363.187
212811_x_at	SLC1A4	6509	solute carrier family 1 (glutamate/neutral amino acid transporter), member 4	0.228064	85	5.83344	376.116	135.596
203186_s_at	S100A4	6275	S100 calcium binding protein A4	0.207855	85	7.67825	3186.09	298.358
214492_at	SGCD	6444	sarcoglycan, delta (35kDa dystrophin-associated glycoprotein)	0.205277	85	6.807	268.993	77.7836
214096_s_at	SHMT2	6472	serine hydroxymethyltransferase 2 (mitochondrial)	0.201504	85	6.05627	1181.18	533.613
205933_at	SETBP1	26040	SET binding protein 1	0.199352	85	4.35261	132.894	92.1485
217904_s_at	BACE1	23621	beta-site APP-cleaving enzyme 1	0.197517	85	4.26294	514.556	354.188
210329_s_at	SGCD	6444	sarcoglycan, delta (35kDa dystrophin-associated glycoprotein)	0.194291	85	6.04211	257.619	82.2896
226038_at	LONRF1	91694	LON peptidase N-terminal domain and ring finger 1	0.194126	85	4.71497	278.237	204.79
233955_x_at	CXXC5	51523	CXXC finger 5	0.191864	85	4.47058	808.788	368.367
227688_at	LRCH2	57631	leucine-rich repeats and calponin homology (CH) domain containing 2	0.23472	84	5.843	137.977	49.1253
222701_s_at	CHCHD7	79145	coiled-coil-helix-coiled-coil-helix domain containing 7	0.192661	84	3.09028	305.418	198.442
217933_s_at	LAP3	51056	leucine aminopeptidase 3	0.259633	68	6.82914	625.488	350.111
224445_s_at	ZFYVE21	79038	zinc finger, FYVE domain containing 21	0.242525	68	4.40899	597.236	425.403
224624_at	LRRC8A	56262	leucine rich repeat containing 8 family, member A	0.202305	68	4.57619	758.159	502.766
201366_at	ANXA7	310	annexin A7	0.19274	63	6.12151	1033.9	675.19
238430_x_at	SLFN5	162394	schlafen family member 5	0.340589	78	4.42524	892.481	645.671
202237_at	NNMT	4837	nicotinamide N-methyltransferase	0.285342	78	5.57685	4036.63	870.509
223384_s_at	TRIM4	89122	tripartite motif-containing 4	0.284042	78	7.70359	315.079	165.394
223120_at	FUCA2	2519	fucosidase, alpha-L- 2, plasma	0.283824	78	6.36732	491.916	213.069
220230_s_at	CYB5R2	51700	cytochrome b5 reductase 2	0.273152	78	4.84154	191.23	75.3357
209185_s_at	IRS2	8660	insulin receptor substrate 2	0.261101	78	4.07205	1185.47	357.263
211709_s_at	CLEC11A	6320	C-type lectin domain family 11, member A	0.246454	78	4.47325	475.523	191.155
213416_at	ITGA4	3676	integrin, alpha 4 (antigen CD49D, alpha 4 subunit of VLA-4 receptor)	0.221872	78	3.83922	261.237	104.791
206600_s_at	SLC16A5	9121	solute carrier family 16, member 5 (monocarboxylic acid transporter 6)	0.220211	78	4.49383	183.15	87.7565
209184_s_at	IRS2	8660	insulin receptor substrate 2	0.219523	78	4.2832	445.144	118.188
202934_at	HK2	3099	hexokinase 2	0.218522	78	4.46946	246.286	82.8681
202238_s_at	NNMT	4837	nicotinamide N-methyltransferase	0.208634	78	4.35157	2353.53	537.767
213478_at	RP1-21O18.1	23254	kazrin	0.194291	78	5.20445	413.867	121.875
1557411_s_at	SLC25A43	203427	solute carrier family 25, member 43	0.702687	49	15.5451	412.182	38.5143
221734_at	PRRC1	133619	proline-rich coiled-coil 1	0.278305	49	7.18842	524.109	367.918
210732_s_at	LGALS8	3964	lectin, galactoside-binding, soluble, 8	0.265802	49	7.23211	165.539	61.0828
201680_x_at	SRRT	51593	serrate RNA effector molecule homolog (Arabidopsis)	0.224394	49	3.7113	555.786	322.185
217782_s_at	GPS1	2873	G protein pathway suppressor 1	0.202082	49	4.76784	280.186	221.013
209934_s_at	ATP2C1	27032	ATPase, Ca++ transporting, type 2C, member 1	0.205258	40	4.27524	226.424	141.959
229943_at	TRIM13	10206	tripartite motif-containing 13	0.210464	5	7.90315	247.974	65.9441
227998_at	S100A16	140576	S100 calcium binding protein A16	0.208529	5	3.56282	1634.29	610.611
201143_s_at	EIF2S1	1965	eukaryotic translation initiation factor 2, subunit 1 alpha, 35kDa	0.195343	5	12.489	454.561	168.291
215009_s_at	SEC31A	22872	SEC31 homolog A (S. cerevisiae)	0.194504	5	6.17102	399.294	160.157
224334_s_at	MRPL51 /// SPTLC1	10558 /// 51258	mitochondrial ribosomal protein L51 /// serine palmitoyltransferase, long chain base subunit 1	0.245092	32	5.47757	468.719	297.557
1553749_at	FAM76B	143684	family with sequence similarity 76, member B	0.244189	32	5.64352	136.059	84.1899
216231_s_at	B2M	567	beta-2-microglobulin	0.223044	32	5.05137	7763.25	4159.24
200978_at	MDH1	4190	malate dehydrogenase 1, NAD (soluble)	0.222858	32	4.48554	2175.35	1617.79
201821_s_at	TIMM17A	10440	translocase of inner mitochondrial membrane 17 homolog A (yeast)	0.215636	32	6.75868	871.46	451.722
214527_s_at	PQBP1	10084	polyglutamine binding protein 1	0.207065	32	2.98589	367.767	239.127
208742_s_at	SAP18	10284	Sin3A-associated protein, 18kDa	0.205626	32	8.19879	2529.42	1437.21
232296_s_at	GFM1	85476	G elongation factor, mitochondrial 1	0.199445	32	4.38455	188.712	117.837
203972_s_at	PEX3	8504	peroxisomal biogenesis factor 3	0.194777	32	4.36184	366.694	302.421
203207_s_at	MTFR1	9650	mitochondrial fission regulator 1	0.193512	32	4.14287	261.094	205.424
227897_at	\N	\N	\N	0.190745	32	3.41596	907.597	417.704
202202_s_at	LAMA4	3910	laminin, alpha 4	0.277372	14	7.73576	925.854	149.004
222529_at	SLC25A37	51312	solute carrier family 25, member 37	0.242809	14	3.9963	380.22	216.373
235727_at	KLHL28	54813	kelch-like 28 (Drosophila)	0.233636	14	5.07123	239.852	194.161
1558080_s_at	DNAJC3	5611	DnaJ (Hsp40) homolog, subfamily C, member 3	0.21751	14	4.05912	464.896	236.192
204290_s_at	ALDH6A1	4329	aldehyde dehydrogenase 6 family, member A1	0.2167	14	3.64558	197.488	123.412
203628_at	IGF1R	3480	insulin-like growth factor 1 receptor	0.208606	14	3.7986	379.552	180.238
203882_at	IRF9	10379	interferon regulatory factor 9	0.19103	14	3.54255	379.002	204.981
228904_at	HOXB3	3213	homeobox B3	0.239065	93	5.3464	539.701	67.0324
209001_s_at	ANAPC13	25847	anaphase promoting complex subunit 13	0.204852	93	7.0992	2159.58	1180.04
227728_at	PPM1A	5494	protein phosphatase 1A (formerly 2C), magnesium-dependent, alpha isoform	0.265213	4	4.93386	257.991	172.928
225886_at	DDX5	1655	DEAD (Asp-Glu-Ala-Asp) box polypeptide 5	0.195228	4	3.75161	229.274	140.935
200935_at	CALR	811	calreticulin	0.31041	24	5.13425	225.288	86.6302
202998_s_at	LOXL2	4017	lysyl oxidase-like 2	0.257609	24	4.62092	2771.4	603.419
1555730_a_at	CFL1	1072	cofilin 1 (non-muscle)	0.227269	24	5.26444	3109.85	1796.84
225200_at	DPH3	285381	DPH3, KTI11 homolog (S. cerevisiae)	0.254643	44	4.1965	693.206	512.689
225593_at	LSM10	84967	LSM10, U7 small nuclear RNA associated	0.203777	44	3.99846	289.464	228.434
204405_x_at	DIMT1L	27292	DIM1 dimethyladenosine transferase 1-like (S. cerevisiae)	0.240264	94	3.85981	804.172	545.255
209549_s_at	DGUOK	1716	deoxyguanosine kinase	0.344671	8	5.82552	767.775	430.337
203816_at	DGUOK	1716	deoxyguanosine kinase	0.335375	8	6.06898	303.216	155.223
209656_s_at	TMEM47	83604	transmembrane protein 47	0.324699	8	9.50967	2984.76	688.422
209655_s_at	TMEM47	83604	transmembrane protein 47	0.255093	8	6.38519	1089.4	241.135
206918_s_at	CPNE1	8904	copine I	0.377825	65	8.45194	392.509	136.714
232652_x_at	SCAND1	51282	SCAN domain containing 1	0.219246	65	4.63824	336.597	261.899
203570_at	LOXL1	4016	lysyl oxidase-like 1	0.195228	48	3.65474	1826.73	873.631
218375_at	NUDT9	53343	nudix (nucleoside diphosphate linked moiety X)-type motif 9	0.399871	39	5.67893	432.21	354.913
220094_s_at	CCDC90A	63933	coiled-coil domain containing 90A	0.278901	39	5.08548	709.155	369.523
212228_s_at	COQ9	57017	coenzyme Q9 homolog (S. cerevisiae)	0.253363	39	6.17058	377.046	273.574
213571_s_at	EIF4E2	9470	eukaryotic translation initiation factor 4E family member 2	0.249917	39	3.83435	936.077	583.54
214743_at	CUX1	1523	cut-like homeobox 1	0.192992	39	4.80039	177.657	131.029
200701_at	NPC2	10577	Niemann-Pick disease, type C2	0.304663	6	6.59446	1235.51	387.991
206307_s_at	FOXD1	2297	forkhead box D1	0.263581	77	5.67031	1386.05	317.357
230069_at	SFXN1	94081	sideroflexin 1	0.262882	77	5.78257	227.896	147.109
201289_at	CYR61	3491	cysteine-rich, angiogenic inducer, 61	0.332353	30	5.16395	3897.91	2202.47
209357_at	CITED2	10370	Cbp/p300-interacting transactivator, with Glu/Asp-rich carboxy-terminal domain, 2	0.244498	30	6.02762	2588.8	546.112
202986_at	ARNT2	9915	aryl-hydrocarbon receptor nuclear translocator 2	0.21633	30	3.35798	190.804	95.6856
201261_x_at	BGN	633	biglycan	0.432343	83	10.5795	565.7	57.6362
213905_x_at	BGN	633	biglycan	0.276946	83	10.1083	652.23	91.4637
204475_at	MMP1	4312	matrix metallopeptidase 1 (interstitial collagenase)	0.219031	83	6.74631	5139.24	67.1083
221652_s_at	C12orf11	55726	chromosome 12 open reading frame 11	0.289337	58	5.51412	461.917	297.036
202313_at	PPP2R2A	5520	protein phosphatase 2 (formerly 2A), regulatory subunit B, alpha isoform	0.281927	58	6.28555	621.067	426.585
224610_at	SNHG1	23642	small nucleolar RNA host gene 1 (non-protein coding)	0.280174	58	5.04315	885.012	530.518
230032_at	OSGEPL1	64172	O-sialoglycoprotein endopeptidase-like 1	0.269853	58	4.23324	181.561	99.757
209900_s_at	SLC16A1	6566	solute carrier family 16, member 1 (monocarboxylic acid transporter 1)	0.265269	58	5.07088	341.023	212.073
218889_at	NOC3L	64318	nucleolar complex associated 3 homolog (S. cerevisiae)	0.2646	58	5.56154	445.721	282.406
214086_s_at	PARP2	10038	poly (ADP-ribose) polymerase 2	0.247335	58	3.62337	318.286	138.839
226517_at	BCAT1	586	branched chain aminotransferase 1, cytosolic	0.225748	58	4.76171	959.345	270.35
209161_at	PRPF4	9128	PRP4 pre-mRNA processing factor 4 homolog (yeast)	0.225699	58	5.54804	408.985	199.595
207034_s_at	GLI2	2736	GLI family zinc finger 2	0.223047	58	3.62573	119.757	60.0539
225285_at	BCAT1	586	branched chain aminotransferase 1, cytosolic	0.222939	58	4.53534	1253.65	351.891
225082_at	CPSF3	51692	cleavage and polyadenylation specific factor 3, 73kDa	0.220673	58	4.13865	535.385	393.712
219366_at	AVEN	57099	apoptosis, caspase activation inhibitor	0.21781	58	5.52275	382.534	217.652
214438_at	HLX	3142	H2.0-like homeobox	0.214155	58	4.31195	165.13	90.0082
208990_s_at	HNRNPH3	3189	heterogeneous nuclear ribonucleoprotein H3 (2H9)	0.201652	58	3.78576	1069.17	795.42
204823_at	NAV3	89795	neuron navigator 3	0.200144	58	5.26919	494.167	154.479
226350_at	CHML	1122	choroideremia-like (Rab escort protein 2)	0.199563	58	3.59632	295.389	152.312
211747_s_at	LSM5	23658	LSM5 homolog, U6 small nuclear RNA associated (S. cerevisiae)	0.195985	58	3.28705	818.739	473.012
224839_s_at	GPT2	84706	glutamic pyruvate transaminase (alanine aminotransferase) 2	0.191273	58	3.94704	169.715	82.6601
219248_at	THUMPD2	80745	THUMP domain containing 2	0.19075	58	4.2862	169.626	135.466
208921_s_at	SRI	6717	sorcin	0.517736	23	14.869	1743.18	842.909
208920_at	SRI	6717	sorcin	0.30478	23	6.09016	279.721	161.079
227625_s_at	STUB1	10273	STIP1 homology and U-box containing protein 1	0.307761	67	6.6889	1721.3	1009.06
217934_x_at	STUB1	10273	STIP1 homology and U-box containing protein 1	0.303964	67	5.00063	557.972	391.395
212014_x_at	CD44	960	CD44 molecule (Indian blood group)	0.301558	67	8.24035	917.248	267.854
204490_s_at	CD44	960	CD44 molecule (Indian blood group)	0.276289	67	8.05004	1709.36	662.4
233049_x_at	STUB1	10273	STIP1 homology and U-box containing protein 1	0.273805	67	5.07824	1032.38	735.344
201039_s_at	RAD23A	5886	RAD23 homolog A (S. cerevisiae)	0.261341	67	6.26791	456.946	320.013
209835_x_at	CD44	960	CD44 molecule (Indian blood group)	0.260183	67	8.06686	1292.23	410.908
1557905_s_at	CD44	960	CD44 molecule (Indian blood group)	0.256976	67	4.24131	1227.95	441.47
225104_at	ZNF598	90850	zinc finger protein 598	0.246464	67	4.62073	249.583	144.141
210023_s_at	PCGF1	84759	polycomb group ring finger 1	0.236745	67	6.26277	324.174	190.302
201324_at	EMP1	2012	epithelial membrane protein 1	0.230241	67	4.0511	3618.37	1766.54
218084_x_at	FXYD5	53827	FXYD domain containing ion transport regulator 5	0.227432	67	6.36748	1231.42	504.12
204489_s_at	CD44	960	CD44 molecule (Indian blood group)	0.225093	67	4.941	1907.15	616.006
224252_s_at	FXYD5	53827	FXYD domain containing ion transport regulator 5	0.221096	67	6.2816	992.907	433.365
205542_at	STEAP1	26872	six transmembrane epithelial antigen of the prostate 1	0.211229	67	5.10072	1117.85	218.121
218181_s_at	MAP4K4	9448	mitogen-activated protein kinase kinase kinase kinase 4	0.209586	67	3.84694	555.305	377.708
219569_s_at	TMEM22	80723	transmembrane protein 22	0.209201	67	5.20553	305.075	170.276
215684_s_at	ASCC2	84164	activating signal cointegrator 1 complex subunit 2	0.206758	67	3.8109	191.577	138.911
211564_s_at	PDLIM4	8572	PDZ and LIM domain 4	0.206224	67	6.29479	360.677	114.184
210428_s_at	HGS	9146	hepatocyte growth factor-regulated tyrosine kinase substrate	0.201098	67	4.99212	509.331	245.187
225529_at	ACAP3	116983	ArfGAP with coiled-coil, ankyrin repeat and PH domains 3	0.200468	67	4.93227	194.428	139.426
218961_s_at	PNKP	11284	polynucleotide kinase 3'-phosphatase	0.199933	67	4.54985	223.922	172.757
203729_at	EMP3	2014	epithelial membrane protein 3	0.19765	67	5.12562	2294.19	1006.79
212086_x_at	LMNA	4000	lamin A/C	0.197192	67	6.87353	1260.36	605.78
212025_s_at	FLII	2314	flightless I homolog (Drosophila)	0.193026	67	6.83713	350.909	264.934
222065_s_at	FLII	2314	flightless I homolog (Drosophila)	0.192822	67	7.03017	506.339	343.537
221534_at	C11orf68	83638	chromosome 11 open reading frame 68	0.191862	67	5.77988	514.098	248.44
220326_s_at	FLJ10357	55701	hypothetical protein FLJ10357	0.191538	67	4.706	356.073	203.234
208313_s_at	SF1	7536	splicing factor 1	0.259474	75	3.79523	556.357	293.242
213671_s_at	MARS	4141	methionyl-tRNA synthetase	0.23975	75	4.89584	1459.55	801.862
203919_at	TCEA2	6919	transcription elongation factor A (SII), 2	0.209606	75	3.57261	271.645	134.139
224810_s_at	ANKRD13A	88455	ankyrin repeat domain 13A	0.201771	75	4.62421	1808.31	1225.01
225005_at	PHF13	148479	PHD finger protein 13	0.197203	75	3.88778	540.338	440.19
200665_s_at	SPARC	6678	secreted protein, acidic, cysteine-rich (osteonectin)	0.340903	25	7.35681	5368.18	2372.2
202404_s_at	COL1A2	1278	collagen, type I, alpha 2	0.298301	25	9.28656	8295.93	2726.57
215076_s_at	COL3A1	1281	collagen, type III, alpha 1	0.283825	25	6.54663	4627.36	407.064
1558688_at	LOC441461	441461	hypothetical LOC441461	0.273357	25	4.80177	314.678	145.374
201852_x_at	COL3A1	1281	collagen, type III, alpha 1	0.26829	25	5.57897	3123.94	262.276
202403_s_at	COL1A2	1278	collagen, type I, alpha 2	0.258826	25	6.91807	12553.2	6044.8
202310_s_at	COL1A1	1277	collagen, type I, alpha 1	0.254982	25	8.38795	7606.14	1188.19
204078_at	SC65	10609	synaptonemal complex protein SC65	0.210312	25	3.49639	254.698	158.151
211161_s_at	COL3A1	1281	collagen, type III, alpha 1	0.205169	25	6.21449	1571.55	158.43
204333_s_at	AGA	175	aspartylglucosaminidase	0.254098	89	4.42537	168.567	76.6868
200652_at	SSR2	6746	signal sequence receptor, beta (translocon-associated protein beta)	0.24474	89	4.10836	2024.96	1661.95
224865_at	FAR1	84188	fatty acyl CoA reductase 1	0.241688	89	3.87832	237.867	141.581
216064_s_at	AGA	175	aspartylglucosaminidase	0.22636	89	4.89709	292.792	116.135
210276_s_at	NOL12 /// TRIOBP	11078 /// 79159	nucleolar protein 12 /// TRIO and F-actin binding protein	0.225615	89	4.0976	804.337	403.584
224772_at	NAV1	89796	neuron navigator 1	0.222052	89	5.82627	555.675	222.685
216210_x_at	TRIOBP	11078	TRIO and F-actin binding protein	0.221519	89	4.4786	788.954	371.165
201825_s_at	SCCPDH	51097	saccharopine dehydrogenase (putative)	0.207918	89	4.25713	479.634	358.283
200598_s_at	HSP90B1	7184	heat shock protein 90kDa beta (Grp94), member 1	0.202726	89	4.9281	1745.35	737.858
200599_s_at	HSP90B1	7184	heat shock protein 90kDa beta (Grp94), member 1	0.199324	89	5.22058	2369.22	1314.57
204332_s_at	AGA	175	aspartylglucosaminidase	0.193607	89	4.52137	384.277	153.976
221788_at	\N	\N	\N	0.19217	89	3.37703	315.829	266.335
224707_at	C5orf32	84418	chromosome 5 open reading frame 32	0.25326	91	6.04471	765.387	298.865
225469_at	LYRM5	144363	LYR motif containing 5	0.228092	91	4.88963	348.657	149.741
211275_s_at	GYG1	2992	glycogenin 1	0.219467	91	7.4271	1135.03	456.393
201007_at	HADHB	3032	hydroxyacyl-Coenzyme A dehydrogenase/3-ketoacyl-Coenzyme A thiolase/enoyl-Coenzyme A hydratase (trifunctional protein), beta subunit	0.212297	91	3.67294	1348.62	1022.56
235721_at	DTX3	196403	deltex homolog 3 (Drosophila)	0.207498	91	4.22883	173.921	76.034
205573_s_at	SNX7	51375	sorting nexin 7	0.27292	56	5.05903	1331.44	816.014
211941_s_at	PEBP1	5037	phosphatidylethanolamine binding protein 1	0.261334	56	5.51327	1126.8	650.818
211475_s_at	BAG1	573	BCL2-associated athanogene	0.211632	22	3.21465	314.737	212.978
225681_at	CTHRC1	115908	collagen triple helix repeat containing 1	0.208269	45	4.93738	3115.66	700.444
204639_at	ADA	100	adenosine deaminase	0.328511	46	5.87015	261.603	59.6263
202948_at	IL1R1	3554	interleukin 1 receptor, type I	0.288751	46	5.04936	767.848	131.618
211404_s_at	APLP2	334	amyloid beta (A4) precursor-like protein 2	0.288335	46	4.1834	701.481	186.492
216705_s_at	ADA	100	adenosine deaminase	0.278081	46	4.63837	227.624	85.4703
228181_at	SLC30A1	7779	solute carrier family 30 (zinc transporter), member 1	0.247214	46	4.23749	172.458	77.9
219496_at	ANKRD57	65124	ankyrin repeat domain 57	0.222347	46	5.55895	188.506	97.9655
208702_x_at	APLP2	334	amyloid beta (A4) precursor-like protein 2	0.217613	46	4.0706	1029.85	307.929
212907_at	SLC30A1	7779	Solute carrier family 30 (zinc transporter), member 1	0.211355	46	5.34005	571.411	151.386
203373_at	SOCS2	8835	suppressor of cytokine signaling 2	0.206111	46	2.98075	602.29	123.816
205407_at	RECK	8434	reversion-inducing-cysteine-rich protein with kazal motifs	0.19663	46	3.38146	1192.24	365.732
202822_at	LPP	4026	LIM domain containing preferred translocation partner in lipoma	0.326214	73	3.59815	454.188	256.465
217591_at	SKIL	6498	SKI-like oncogene	0.303082	73	4.88962	268.496	156.661
228785_at	ZNF281	23528	Zinc finger protein 281	0.257934	73	5.71106	862.362	431.37
1569150_x_at	PDLIM7	9260	PDZ and LIM domain 7 (enigma)	0.227067	73	4.42854	177.481	110.973
224811_at	\N	\N	\N	0.223524	73	4.3202	470.459	317.391
229218_at	COL1A2	1278	collagen, type I, alpha 2	0.222632	73	3.60198	2020.23	1058.11
222108_at	AMIGO2	347902	adhesion molecule with Ig-like domain 2	0.207863	73	4.52085	811.756	90.0406
206953_s_at	LPHN2	23266	latrophilin 2	0.202509	12	4.8478	262.042	108.448
201426_s_at	VIM	7431	vimentin	0.436569	72	15.246	15781	9472.29
218330_s_at	NAV2	89797	neuron navigator 2	0.323163	72	5.67557	322.946	121.771
209048_s_at	ZMYND8	23613	zinc finger, MYND-type containing 8	0.313327	72	5.69933	177.196	131.563
200614_at	CLTC	1213	clathrin, heavy chain (Hc)	0.290273	72	5.92692	4116.79	2955.07
239331_at	\N	\N	\N	0.286318	72	3.64195	376.195	97.5608
201730_s_at	TPR	7175	translocated promoter region (to activated MET oncogene)	0.278989	72	4.40829	573.91	443.706
219966_x_at	BANP	54971	BTG3 associated nuclear protein	0.258933	72	5.04671	309.489	193.226
223618_at	FMN2	56776	formin 2	0.247095	72	7.18876	519.756	180.838
212542_s_at	PHIP	55023	pleckstrin homology domain interacting protein	0.244887	72	6.89625	253.632	191.635
207983_s_at	STAG2	10735	stromal antigen 2	0.239917	72	3.44959	536.404	379.224
200000_s_at	PRPF8	10594	PRP8 pre-mRNA processing factor 8 homolog (S. cerevisiae)	0.235383	72	5.0174	599.802	399.434
204602_at	DKK1	22943	dickkopf homolog 1 (Xenopus laevis)	0.232007	72	5.81095	4674.62	1032.04
225545_at	EEF2K	29904	eukaryotic elongation factor-2 kinase	0.22933	72	4.42196	279.792	173.631
200791_s_at	IQGAP1	8826	IQ motif containing GTPase activating protein 1	0.228333	72	4.52534	1219.73	729.524
204142_at	ENOSF1	55556	enolase superfamily member 1	0.228103	72	4.00149	229.869	103.363
228095_at	PHF14	9678	PHD finger protein 14	0.225421	72	5.96467	303.707	223.735
212254_s_at	DST	667	dystonin	0.217318	72	4.817	607.825	309.784
217996_at	PHLDA1	22822	pleckstrin homology-like domain, family A, member 1	0.21268	72	4.74104	824.959	130.755
228453_at	KIAA1632	57724	KIAA1632	0.207118	72	3.39336	261.569	188.166
217997_at	PHLDA1	22822	pleckstrin homology-like domain, family A, member 1	0.203474	72	4.7748	411.746	70.3649
217834_s_at	SYNCRIP	10492	synaptotagmin binding, cytoplasmic RNA interacting protein	0.201407	72	4.31513	603.933	356.029
1555471_a_at	FMN2	56776	formin 2	0.200472	72	6.73197	439.379	142.098
212992_at	AHNAK2	113146	AHNAK nucleoprotein 2	0.194109	72	3.13062	329.879	163.842
202840_at	TAF15	8148	TAF15 RNA polymerase II, TATA box binding protein (TBP)-associated factor, 68kDa	0.192776	72	3.3637	229.504	128.352
225633_at	DPY19L3	147991	dpy-19-like 3 (C. elegans)	0.261892	51	4.50528	230.495	162.446
201735_s_at	CLCN3	1182	chloride channel 3	0.205591	51	5.32189	506.884	373.293
202371_at	TCEAL4	79921	transcription elongation factor A (SII)-like 4	0.31756	53	7.03093	851.934	195.229
221834_at	LONP2	83752	Lon peptidase 2, peroxisomal	0.229962	2	3.40712	186.918	103.489
224972_at	ROMO1	140823	reactive oxygen species modulator 1	0.247268	X2	6.39854	1177.45	946.5
209278_s_at	TFPI2	7980	tissue factor pathway inhibitor 2	0.228067	X2	3.36253	1794.69	106.852
217973_at	DCXR	51181	dicarbonyl/L-xylulose reductase	0.195187	X2	4.48599	269.679	229.022
227705_at	TCEAL7	56849	transcription elongation factor A (SII)-like 7	0.317444	62	7.17733	305.353	56.6878
202068_s_at	LDLR	3949	low density lipoprotein receptor	0.235565	62	4.91016	379.493	136.479
204808_s_at	TMEM5	10329	transmembrane protein 5	0.233552	62	5.12685	548.803	363.937
202382_s_at	GNPDA1	10007	glucosamine-6-phosphate deaminase 1	0.219463	62	3.31487	415.364	244.748
224948_at	MRPS24	64951	mitochondrial ribosomal protein S24	0.218598	62	4.82677	1917.22	1307.15
204559_s_at	LSM7	51690	LSM7 homolog, U6 small nuclear RNA associated (S. cerevisiae)	0.204746	62	5.12955	1051.64	671.957
203721_s_at	UTP18	51096	UTP18, small subunit (SSU) processome component, homolog (yeast)	0.200422	62	4.30072	653.078	500.09
45714_at	HCFC1R1	54985	host cell factor C1 regulator 1 (XPO1 dependent)	0.194707	62	4.13184	261.909	113.865
201828_x_at	FAM127A	8933	family with sequence similarity 127, member A	0.211776	81	4.44472	2091.32	1244.1
235190_at	\N	\N	\N	0.325076	34	6.89457	315.759	128.301
200803_s_at	TMBIM6	7009	transmembrane BAX inhibitor motif containing 6	0.314024	34	6.54872	2598.39	1071.43
201772_at	AZIN1	51582	antizyme inhibitor 1	0.304333	34	8.18627	810.846	505.001
202220_at	KIAA0907	22889	KIAA0907	0.298171	34	6.66803	520.696	321.824
219356_s_at	CHMP5	51510	chromatin modifying protein 5	0.286126	34	13.2295	1320.95	745.355
205120_s_at	SGCB	6443	sarcoglycan, beta (43kDa dystrophin-associated glycoprotein)	0.285015	34	8.36699	1367.38	633.374
230257_s_at	TSEN15	116461	tRNA splicing endonuclease 15 homolog (S. cerevisiae)	0.283589	34	6.98606	422.524	174.959
219017_at	ETNK1	55500	ethanolamine kinase 1	0.280609	34	5.32108	255.52	197.04
208817_at	COMT	1312	catechol-O-methyltransferase	0.279088	34	4.66761	805.13	466.328
200744_s_at	GNB1	2782	guanine nucleotide binding protein (G protein), beta polypeptide 1	0.278563	34	5.94949	1391.37	755.555
207243_s_at	C2orf61 /// CALM2	285051 /// 805	chromosome 2 open reading frame 61 /// calmodulin 2 (phosphorylase kinase, delta)	0.275673	34	8.02825	6717.9	4397.41
205260_s_at	ACYP1	97	acylphosphatase 1, erythrocyte (common) type	0.270459	34	4.71361	187.5	111.835
228824_s_at	PTGR1	22949	prostaglandin reductase 1	0.26877	34	5.31806	561.846	172.691
201109_s_at	THBS1	7057	thrombospondin 1	0.267516	34	6.51286	3723.57	669.615
207124_s_at	GNB5	10681	guanine nucleotide binding protein (G protein), beta 5	0.266647	34	4.02072	254.666	132.862
229461_x_at	NEGR1	257194	neuronal growth regulator 1	0.264966	34	4.72108	223.06	80.3606
243031_at	\N	\N	\N	0.263976	34	5.43363	128.747	75.3646
210621_s_at	RASA1	5921	RAS p21 protein activator (GTPase activating protein) 1	0.262449	34	5.11333	762.684	257.326
200604_s_at	PRKAR1A	5573	protein kinase, cAMP-dependent, regulatory, type I, alpha (tissue specific extinguisher 1)	0.260486	34	4.81506	650.469	197.68
222686_s_at	CPPED1	55313	calcineurin-like phosphoesterase domain containing 1	0.259115	34	5.55593	384.719	151.059
223258_s_at	G2E3	55632	G2/M-phase specific E3 ubiquitin ligase	0.255529	34	5.98494	165.043	98.4807
201105_at	LGALS1	3956	lectin, galactoside-binding, soluble, 1	0.254014	34	6.67246	9254.16	4983.68
221435_x_at	HYI	81888	hydroxypyruvate isomerase homolog (E. coli)	0.251313	34	4.50598	246.702	110.023
202213_s_at	CUL4B	8450	cullin 4B	0.247587	34	4.44169	474.314	104.438
217188_s_at	C14orf1	11161	chromosome 14 open reading frame 1	0.24741	34	5.05024	222.786	131.511
209007_s_at	C1orf63	57035	chromosome 1 open reading frame 63	0.247182	34	4.8944	680.158	207.818
221768_at	SFPQ	6421	Splicing factor proline/glutamine-rich (polypyrimidine tract binding protein associated)	0.244463	34	4.75593	221.159	115.28
231848_x_at	ZNF207	7756	zinc finger protein 207	0.244139	34	3.30922	215.404	111.854
210257_x_at	CUL4B	8450	cullin 4B	0.2409	34	4.13109	384.493	104.753
213361_at	TDRD7	23424	tudor domain containing 7	0.237835	34	3.99092	197.965	119.842
213359_at	HNRNPD	3184	Heterogeneous nuclear ribonucleoprotein D (AU-rich element RNA binding protein 1, 37kDa)	0.237725	34	7.55693	204.212	73.4862
1556007_s_at	\N	\N	\N	0.234734	34	6.79586	199.208	74.1484
225600_at	C8orf83	286144	chromosome 8 open reading frame 83	0.233328	34	4.78598	264.566	183.216
202856_s_at	SLC16A3	9123	solute carrier family 16, member 3 (monocarboxylic acid transporter 4)	0.232271	34	3.3932	490.269	159.533
206414_s_at	ASAP2	8853	ArfGAP with SH3 domain, ankyrin repeat and PH domain 2	0.231227	34	5.35369	505.263	156.468
201656_at	ITGA6	3655	integrin, alpha 6	0.229475	34	3.83998	350.765	45.004
208934_s_at	LGALS8	3964	lectin, galactoside-binding, soluble, 8	0.228021	34	6.59982	356.771	224.745
226334_s_at	AHSA2	130872	AHA1, activator of heat shock 90kDa protein ATPase homolog 2 (yeast)	0.226199	34	3.8558	389.721	144.992
221899_at	N4BP2L2	10443	NEDD4 binding protein 2-like 2	0.2247	34	4.46069	195.737	96.7254
208925_at	CLDND1	56650	claudin domain containing 1	0.22214	34	6.38864	377.205	152.875
204675_at	SRD5A1	6715	steroid-5-alpha-reductase, alpha polypeptide 1 (3-oxo-5 alpha-steroid delta 4-dehydrogenase alpha 1)	0.220263	34	5.16328	236.958	131.064
210716_s_at	CLIP1	6249	CAP-GLY domain containing linker protein 1	0.219726	34	3.12694	260.073	150.037
225656_at	EFHC1	114327	EF-hand domain (C-terminal) containing 1	0.218932	34	4.13511	228.87	109.901
204062_s_at	ULK2	9706	unc-51-like kinase 2 (C. elegans)	0.218874	34	4.52831	208.091	147.032
204113_at	CUGBP1	10658	CUG triplet repeat, RNA binding protein 1	0.218569	34	4.95255	141.417	79.8785
224747_at	UBE2Q2	92912	ubiquitin-conjugating enzyme E2Q family member 2	0.216184	34	6.14504	890.014	563.542
240383_at	UBE2D3	7323	ubiquitin-conjugating enzyme E2D 3 (UBC4/5 homolog, yeast)	0.215775	34	3.65299	104.659	80.1275
220260_at	TBC1D19	55296	TBC1 domain family, member 19	0.21494	34	4.9152	195.906	123.708
222503_s_at	WDR41	55255	WD repeat domain 41	0.214415	34	5.60468	896.12	526.021
202731_at	PDCD4	27250	programmed cell death 4 (neoplastic transformation inhibitor)	0.213652	34	4.85279	230.393	93.0254
1555860_x_at	LOC440944	440944	hypothetical LOC440944	0.213056	34	4.08883	194.718	99.5353
229795_at	\N	\N	\N	0.213028	34	4.78446	240.964	70.4427
212607_at	AKT3	10000	v-akt murine thymoma viral oncogene homolog 3 (protein kinase B, gamma)	0.212477	34	6.29053	610.408	419.211
224823_at	MYLK	4638	myosin light chain kinase	0.21206	34	6.46573	1165.73	157.163
219283_at	C1GALT1C1	29071	C1GALT1-specific chaperone 1	0.211432	34	4.85825	479.326	269.812
209006_s_at	C1orf63	57035	chromosome 1 open reading frame 63	0.210029	34	4.42172	469.32	95.5427
226894_at	SLC35A3	23443	Solute carrier family 35 (UDP-N-acetylglucosamine (UDP-GlcNAc) transporter), member A3	0.208553	34	4.64192	264.909	171.966
238647_at	C14orf28	122525	chromosome 14 open reading frame 28	0.207424	34	3.66257	174.666	141.886
204427_s_at	TMED2	10959	transmembrane emp24 domain trafficking protein 2	0.206624	34	4.76331	1339.12	349.82
225949_at	NRBP2	340371	nuclear receptor binding protein 2	0.206552	34	5.09807	341.673	204.784
226946_at	C5orf33	133686	chromosome 5 open reading frame 33	0.206058	34	4.36338	197.655	122.825
200672_x_at	SPTBN1	6711	spectrin, beta, non-erythrocytic 1	0.204857	34	2.97556	170.733	100.581
205990_s_at	WNT5A	7474	wingless-type MMTV integration site family, member 5A	0.203784	34	5.13146	1902.13	320.675
202195_s_at	TMED5	50999	transmembrane emp24 protein transport domain containing 5	0.203262	34	3.24462	315.392	169.158
202979_s_at	CREBZF	58487	CREB/ATF bZIP transcription factor	0.199957	34	4.51452	186.925	112.371
201297_s_at	MOBKL1B	55233	MOB1, Mps One Binder kinase activator-like 1B (yeast)	0.198283	34	6.32485	233.07	137.16
202064_s_at	SEL1L	6400	sel-1 suppressor of lin-12-like (C. elegans)	0.198218	34	3.58112	187.313	100.641
202697_at	NUDT21	11051	nudix (nucleoside diphosphate linked moiety X)-type motif 21	0.196533	34	4.91226	568.121	374.391
202019_s_at	LANCL1	10314	LanC lantibiotic synthetase component C-like 1 (bacterial)	0.195931	34	3.77533	192.962	94.3164
1553956_at	ALS2CR4	65062	amyotrophic lateral sclerosis 2 (juvenile) chromosome region, candidate 4	0.195783	34	4.63441	382.048	226.057
215997_s_at	CUL4B	8450	cullin 4B	0.19417	34	3.86185	272.906	80.8529
223622_s_at	HYI	81888	hydroxypyruvate isomerase homolog (E. coli)	0.194099	34	4.22597	220.743	92.9046
64883_at	MOSPD2	158747	motile sperm domain containing 2	0.193621	34	5.09257	192.135	98.222
223207_x_at	PHPT1	29085	phosphohistidine phosphatase 1	0.193451	34	4.80205	1562.79	969.901
223255_at	G2E3	55632	G2/M-phase specific E3 ubiquitin ligase	0.193325	34	3.91989	181.728	120.448
227396_at	PTPRJ	5795	protein tyrosine phosphatase, receptor type, J	0.193217	34	4.50614	186.06	87.034
220892_s_at	PSAT1	29968	phosphoserine aminotransferase 1	0.190892	34	5.18265	1159.89	191.857
224663_s_at	CFL2	1073	cofilin 2 (muscle)	0.291392	90	6.64107	1937.66	765.978
208012_x_at	SP110	3431	SP110 nuclear body protein	0.265831	90	4.93357	222.472	134.106
200878_at	EPAS1	2034	endothelial PAS domain protein 1	0.265454	90	4.87041	2836.94	750.841
202447_at	DECR1	1666	2,4-dienoyl CoA reductase 1, mitochondrial	0.242495	90	4.4822	756.522	508.778
203781_at	MRPL33	9553	mitochondrial ribosomal protein L33	0.240541	90	3.87473	886.603	569.889
206584_at	LY96	23643	lymphocyte antigen 96	0.22692	90	5.27655	441.47	168.646
201565_s_at	ID2	3398	inhibitor of DNA binding 2, dominant negative helix-loop-helix protein	0.221236	90	4.82752	3902.18	1263.54
225730_s_at	THUMPD3	25917	THUMP domain containing 3	0.19132	90	5.24527	303.726	223.377
204295_at	SURF1 /// VPS37A	137492 /// 6834	surfeit 1 /// vacuolar protein sorting 37 homolog A (S. cerevisiae)	0.487279	9	9.04357	494.927	119.574
200811_at	CIRBP	1153	cold inducible RNA binding protein	0.21654	9	3.33112	700.701	468.155
226223_at	\N	\N	\N	0.215036	79	4.00378	680.275	219.472
217733_s_at	TMSB10	9168	thymosin beta 10	0.197682	79	4.14714	10855.3	7951.45
228498_at	\N	\N	\N	0.203323	98	11.8432	5257.2	762.996

## Sheet: RMA_NMD
NMD candidates based on RMA data (Dixon Q > 0.19; ordered first by maxArray = sample name, then by maxDixon = Dixon Q)
probeSet	Symbol	Entrez	Gene	maxDixon	maxArray	maxMadGrubb	medianRMAxps	minRMAxps
205529_s_at	RUNX1T1	862	runt-related transcription factor 1; translocated to, 1 (cyclin D-related)	0.314063	41	5.29576	363.844	98.1452
228827_at	\N	\N	\N	0.27067	41	6.65536	486.038	136.624
212183_at	NUDT4	11163	nudix (nucleoside diphosphate linked moiety X)-type motif 4	0.234803	41	6.91572	132.43	31.571
201061_s_at	STOM	2040	stomatin	0.228397	41	3.59307	1296.51	508.45
215726_s_at	CYB5A	1528	cytochrome b5 type A (microsomal)	0.224216	41	5.70328	354.438	71.1904
219134_at	ELTD1	64123	EGF, latrophilin and seven transmembrane domain containing 1	0.207495	41	4.77737	157.295	15.207
218361_at	GOLPH3L	55204	golgi phosphoprotein 3-like	0.190421	41	4.77762	241.07	140.071
213293_s_at	TRIM22	10346	tripartite motif-containing 22	0.190143	41	5.96868	869.407	91.886
224819_at	TCEAL8	90843	transcription elongation factor A (SII)-like 8	0.531374	36	10.3672	569.857	178.446
213225_at	PPM1B	5495	protein phosphatase 1B (formerly 2C), magnesium-dependent, beta isoform	0.504946	36	10.443	112.409	11.88
225774_at	RSPRY1	89970	ring finger and SPRY domain containing 1	0.444979	36	9.56437	148.955	40.7994
203253_s_at	HISPPD1	23262	histidine acid phosphatase domain containing 1	0.43777	36	12.2122	322.262	115.157
203874_s_at	SMARCA1	6594	SWI/SNF related, matrix associated, actin dependent regulator of chromatin, subfamily a, member 1	0.407682	36	6.51683	415.365	106.665
224892_at	PLDN	26258	pallidin homolog (mouse)	0.405782	36	8.21672	858.208	378.419
212499_s_at	FCF1 /// MAPK1IP1L	51077 /// 93487	FCF1 small subunit (SSU) processome component homolog (S. cerevisiae) /// mitogen-activated protein kinase 1 interacting protein 1-like	0.404339	36	9.87304	275.892	52.5208
202960_s_at	MUT	4594	methylmalonyl Coenzyme A mutase	0.38422	36	5.77483	445.179	237.001
222982_x_at	SLC38A2	54407	solute carrier family 38, member 2	0.380652	36	6.3381	6739.58	3139.86
225580_at	MRPL50	54534	mitochondrial ribosomal protein L50	0.370458	36	6.72295	156.512	42.6613
218668_s_at	RAP2C	57826	RAP2C, member of RAS oncogene family	0.366165	36	12.3398	216.799	39.8558
230416_at	\N	\N	\N	0.365628	36	6.71143	258.789	103.768
222825_at	OTUD6B	51633	OTU domain containing 6B	0.365514	36	7.57072	102.468	25.7227
211987_at	TOP2B	7155	topoisomerase (DNA) II beta 180kDa	0.358739	36	6.79856	657.565	360.233
215096_s_at	ESD	2098	esterase D/formylglutathione hydrolase	0.358491	36	7.17351	1807.33	909.878
208674_x_at	DDOST	1650	dolichyl-diphosphooligosaccharide-protein glycosyltransferase	0.356645	36	6.4983	1023.76	567.664
226511_at	DCAF10	79269	DDB1 and CUL4 associated factor 10	0.356558	36	6.02568	144.994	71.5355
227682_at	\N	\N	\N	0.35472	36	9.45427	386.543	77.0055
213373_s_at	CASP8	841	caspase 8, apoptosis-related cysteine peptidase	0.35341	36	7.75694	111.075	24.8591
213304_at	FAM179B	23116	family with sequence similarity 179, member B	0.353257	36	5.78226	174.785	78.9125
205006_s_at	NMT2	9397	N-myristoyltransferase 2	0.350886	36	6.43976	267.416	40.7382
208724_s_at	RAB1A	5861	RAB1A, member RAS oncogene family	0.340773	36	5.79802	5282.41	3518.51
241348_at	ZNF654	55279	zinc finger protein 654	0.338477	36	5.14353	101.305	48.428
230298_at	MBLAC2	153364	metallo-beta-lactamase domain containing 2	0.335053	36	6.28113	103.445	51.4904
200902_at	2015-09-01	9403	15 kDa selenoprotein	0.33425	36	9.2406	2086.01	823.307
223099_s_at	LONP2	83752	lon peptidase 2, peroxisomal	0.334222	36	6.52985	291.845	153.165
233849_s_at	ARHGAP5	394	Rho GTPase activating protein 5	0.333877	36	7.85981	310.348	61.0274
1552426_a_at	TM2D3	80213	TM2 domain containing 3	0.333646	36	8.18388	488.131	152.696
223606_x_at	KIAA1704	55425	KIAA1704	0.333093	36	7.26026	165.346	56.9049
209455_at	FBXW11	23291	F-box and WD repeat domain containing 11	0.3283	36	5.94522	453.85	237.112
219335_at	ARMCX5	64860	armadillo repeat containing, X-linked 5	0.326652	36	5.17536	115.83	37.9277
221257_x_at	FBXO38	81545	F-box protein 38	0.326196	36	7.20801	274.978	97.3643
203762_s_at	DYNC2LI1	51626	dynein, cytoplasmic 2, light intermediate chain 1	0.325453	36	6.37104	103.921	30.7505
225859_at	XIAP	331	X-linked inhibitor of apoptosis	0.325381	36	7.63504	109.803	48.0322
209787_s_at	HMGN4	10473	high mobility group nucleosomal binding domain 4	0.325151	36	9.51179	974.432	496.859
225769_at	COG6	57511	component of oligomeric golgi complex 6	0.323351	36	5.715	294.394	100.955
206854_s_at	MAP3K7	6885	mitogen-activated protein kinase kinase kinase 7	0.3226	36	7.85396	367.488	159.719
214709_s_at	KTN1	3895	kinectin 1 (kinesin receptor)	0.317967	36	7.47998	1317.37	768.27
211733_x_at	SCP2	6342	sterol carrier protein 2	0.315789	36	8.12195	1159.98	332.739
226635_at	LOC401504	401504	Hypothetical gene supported by AK091718	0.315382	36	6.98728	332.31	121.209
213111_at	PIKFYVE	200576	phosphoinositide kinase, FYVE finger containing	0.314798	36	5.67572	200.252	111.056
225870_s_at	TRAPPC5	126003	trafficking protein particle complex 5	0.312791	36	4.99384	407.994	232.575
218041_x_at	SLC38A2	54407	solute carrier family 38, member 2	0.31253	36	5.51703	5144.13	2484.54
53071_s_at	C17orf101	79701	chromosome 17 open reading frame 101	0.312339	36	7.86948	284.641	108.8
213025_at	THUMPD1	55623	THUMP domain containing 1	0.309603	36	7.85836	198.344	66.8151
212927_at	SMC5	23137	structural maintenance of chromosomes 5	0.305262	36	5.12812	173.328	74.8202
204449_at	PDCL	5082	phosducin-like	0.30417	36	5.1553	157.83	78.4121
213743_at	CCNT2	905	cyclin T2	0.303858	36	4.94456	122.514	55.8107
200847_s_at	TMEM66	51669	transmembrane protein 66	0.302873	36	4.78751	1485.21	663.855
202909_at	EPM2AIP1	9852	EPM2A (laforin) interacting protein 1	0.300291	36	7.29839	429.339	200.296
213995_at	ATP5S	27109	ATP synthase, H+ transporting, mitochondrial F0 complex, subunit s (factor B)	0.300275	36	9.22247	114.447	30.4609
213918_s_at	NIPBL	25836	Nipped-B homolog (Drosophila)	0.298243	36	6.00163	160.171	74.9809
212476_at	ACAP2	23527	ArfGAP with coiled-coil, ankyrin repeat and PH domains 2	0.293745	36	6.54227	413.366	156.293
235346_at	FUNDC1	139341	FUN14 domain containing 1	0.293098	36	5.2947	241.946	96.1399
215823_x_at	LOC100291776 /// PABPC1 /// PABPC3 /// RLIM	100291776 /// 26986 /// 5042 /// 51132	similar to poly(A) binding protein, cytoplasmic 1 /// poly(A) binding protein, cytoplasmic 1 /// poly(A) binding protein, cytoplasmic 3 /// ring finger protein, LIM domain interacting	0.292535	36	7.07371	2830.86	1512.44
1553955_at	KLRAQ1	129285	KLRAQ motif containing 1	0.290122	36	6.02435	204.663	84.0572
203584_at	TTC35	9694	tetratricopeptide repeat domain 35	0.289954	36	8.88605	609.907	202.09
212459_x_at	SUCLG2	8801	succinate-CoA ligase, GDP-forming, beta subunit	0.288267	36	7.14977	522.652	210.649
225475_at	MIER1	57708	mesoderm induction early response 1 homolog (Xenopus laevis)	0.287632	36	5.52986	200.775	92.4054
221543_s_at	ERLIN2	11160	ER lipid raft associated 2	0.285494	36	7.03833	349.989	162.979
203216_s_at	MYO6	4646	myosin VI	0.284964	36	12.5029	244.109	54.116
34031_i_at	KRIT1	889	KRIT1, ankyrin repeat containing	0.284902	36	6.70213	253.272	64.9569
212213_x_at	OPA1	4976	optic atrophy 1 (autosomal dominant)	0.284344	36	6.21048	218.955	130.384
222708_s_at	STX17	55014	syntaxin 17	0.284176	36	5.57727	106.716	46.5472
212867_at	\N	\N	\N	0.282599	36	6.23887	247.267	80.3189
203356_at	CAPN7	23473	calpain 7	0.281645	36	5.42159	192.664	89.0231
221493_at	TSPYL1	7259	TSPY-like 1	0.281483	36	7.16163	949.63	414.5
200673_at	LAPTM4A	9741	lysosomal protein transmembrane 4 alpha	0.280149	36	5.77029	5393.8	3198.42
201132_at	HNRNPH2	3188	heterogeneous nuclear ribonucleoprotein H2 (H')	0.27912	36	5.86328	598.004	261.748
231940_at	ZNF529	57711	zinc finger protein 529	0.278236	36	5.67578	163.107	79.4818
224618_at	ROD1	9991	ROD1 regulator of differentiation 1 (S. pombe)	0.277403	36	5.63905	154.155	64.6177
226962_at	ZBTB41	360023	zinc finger and BTB domain containing 41	0.276128	36	7.65984	131.963	41.746
235007_at	BBS7	55212	Bardet-Biedl syndrome 7	0.274889	36	7.53258	142.217	41.9014
227187_at	CBLL1	79872	Cas-Br-M (murine) ecotropic retroviral transforming sequence-like 1	0.273247	36	6.60443	131.059	60.6884
218572_at	CHMP4A	29082	chromatin modifying protein 4A	0.273147	36	4.94438	263.471	122.185
230383_x_at	\N	\N	\N	0.273016	36	4.62729	314.744	123.531
203791_at	DMXL1	1657	Dmx-like 1	0.272145	36	5.81252	181.546	76.3494
226019_at	OMA1	115209	OMA1 homolog, zinc metallopeptidase (S. cerevisiae)	0.270769	36	6.14734	146.268	27.5148
226399_at	\N	\N	\N	0.270685	36	5.13101	243.077	118.509
212184_s_at	MAP3K7IP2	23118	mitogen-activated protein kinase kinase kinase 7 interacting protein 2	0.270671	36	4.83314	392.978	237.067
225768_at	NR1D2	9975	nuclear receptor subfamily 1, group D, member 2	0.270436	36	4.55535	348.065	124.707
228690_s_at	NDUFA11	126328	NADH dehydrogenase (ubiquinone) 1 alpha subcomplex, 11, 14.7kDa	0.267062	36	4.7617	1782.64	1280.33
201877_s_at	PPP2R5C	5527	protein phosphatase 2, regulatory subunit B', gamma isoform	0.266969	36	6.27148	526.505	282.045
201146_at	NFE2L2	4780	nuclear factor (erythroid-derived 2)-like 2	0.266717	36	4.24943	1361.03	446.111
212474_at	AVL9	23080	AVL9 homolog (S. cerevisiase)	0.264415	36	6.27936	220.118	86.6451
203227_s_at	TSPAN31	6302	tetraspanin 31	0.263989	36	5.49048	465.167	143.421
217758_s_at	TM9SF3	56889	transmembrane 9 superfamily member 3	0.263422	36	12.6813	1308.31	584.804
220924_s_at	SLC38A2	54407	solute carrier family 38, member 2	0.259744	36	4.71977	4693.97	2371.68
232235_at	DSEL	92126	dermatan sulfate epimerase-like	0.259734	36	4.96059	383.505	66.4519
224974_at	SUDS3	64426	suppressor of defective silencing 3 homolog (S. cerevisiae)	0.259324	36	6.50155	114.539	42.2639
225256_at	\N	\N	\N	0.258838	36	8.44723	110.526	33.2089
222623_s_at	ZNF639	51193	zinc finger protein 639	0.257873	36	3.90621	377.617	240.963
225785_at	LOC100289942 /// REEP3	100289942 /// 221035	hypothetical protein LOC100289942 /// receptor accessory protein 3	0.25725	36	6.15462	897.492	344.05
212215_at	PREPL	9581	prolyl endopeptidase-like	0.256923	36	5.07635	351.679	147.826
227418_at	KIAA1826	84437	KIAA1826	0.25601	36	7.11948	301.557	138.666
209066_x_at	UQCRB	7381	ubiquinol-cytochrome c reductase binding protein	0.253992	36	4.34587	3195.06	1753.98
228454_at	LCOR	84458	ligand dependent nuclear receptor corepressor	0.253687	36	5.85042	101.366	39.0957
225409_at	C2orf64	493753	chromosome 2 open reading frame 64	0.253586	36	4.90867	120.841	60.6541
222014_x_at	MTO1	25821	mitochondrial translation optimization 1 homolog (S. cerevisiae)	0.253469	36	9.03225	268.751	83.7873
225101_s_at	SNX14	57231	sorting nexin 14	0.253458	36	8.67809	347.264	132.626
218217_at	SCPEP1	59342	serine carboxypeptidase 1	0.25229	36	6.72832	156.88	42.9841
223479_s_at	CHCHD5	84269	coiled-coil-helix-coiled-coil-helix domain containing 5	0.252165	36	7.06429	117.502	54.319
1556151_at	ITFG1	81533	Integrin alpha FG-GAP repeat containing 1	0.252153	36	5.11388	655.609	359.664
226493_at	KCTD18	130535	potassium channel tetramerisation domain containing 18	0.25212	36	5.58317	286.557	107.652
213883_s_at	TM2D1	83941	TM2 domain containing 1	0.249264	36	6.61531	823.136	234.534
203306_s_at	SLC35A1	10559	solute carrier family 35 (CMP-sialic acid transporter), member A1	0.249066	36	6.26678	367.529	132.013
224861_at	GNAQ	2776	Guanine nucleotide binding protein (G protein), q polypeptide	0.248487	36	7.15856	221.888	81.6798
1558956_s_at	IFT80	57560	intraflagellar transport 80 homolog (Chlamydomonas)	0.248175	36	10.368	483.818	121.323
205263_at	BCL10	8915	B-cell CLL/lymphoma 10	0.247621	36	6.14523	538.254	245.021
225164_s_at	EIF2AK4	440275	eukaryotic translation initiation factor 2 alpha kinase 4	0.246831	36	10.7354	243.296	68.6735
212633_at	KIAA0776	23376	KIAA0776	0.245478	36	10.9408	386.228	90.7839
227542_at	SOCS6	9306	suppressor of cytokine signaling 6	0.245331	36	4.84205	239.905	106.174
202375_at	SEC24D	9871	SEC24 family, member D (S. cerevisiae)	0.244989	36	8.8988	464.735	107.443
224894_at	YAP1	10413	Yes-associated protein 1, 65kDa	0.244846	36	5.96458	1492.09	841.957
225399_at	TSEN15	116461	tRNA splicing endonuclease 15 homolog (S. cerevisiae)	0.244349	36	4.11331	661.491	283.005
212936_at	FAM172A	83989	family with sequence similarity 172, member A	0.243764	36	5.70644	326.885	160.966
210980_s_at	ASAH1	427	N-acylsphingosine amidohydrolase (acid ceramidase) 1	0.242599	36	6.04542	523.833	184.568
203250_at	RBM16	22828	RNA binding motif protein 16	0.242524	36	6.82383	465.55	278.533
219362_at	MAK10	60560	MAK10 homolog, amino-acid N-acetyltransferase subunit (S. cerevisiae)	0.242222	36	4.93842	155.064	79.4261
218197_s_at	OXR1	55074	oxidation resistance 1	0.242194	36	6.20203	261.138	121.064
206989_s_at	SFRS2IP	9169	splicing factor, arginine/serine-rich 2, interacting protein	0.242188	36	5.13676	487.123	256.755
219487_at	BBS10	79738	Bardet-Biedl syndrome 10	0.241609	36	5.96296	137.785	55.1197
204373_s_at	CEP350	9857	centrosomal protein 350kDa	0.240939	36	3.84308	173.03	91.952
229145_at	C10orf104	119504	chromosome 10 open reading frame 104	0.239066	36	6.15735	107.816	42.5947
224953_at	YIPF5	81555	Yip1 domain family, member 5	0.238847	36	9.93311	715.493	260.481
226329_s_at	MITD1	129531	MIT, microtubule interacting and transport, domain containing 1	0.238668	36	7.32342	322.284	150.739
238935_at	RPS27L	51065	ribosomal protein S27-like	0.23863	36	6.14791	246.252	42.2639
225814_at	XRN1	54464	5'-3' exoribonuclease 1	0.23777	36	5.15854	212.026	102.338
203077_s_at	SMAD2	4087	SMAD family member 2	0.237373	36	5.05126	190.533	110.957
213391_at	DPY19L4	286148	dpy-19-like 4 (C. elegans)	0.237023	36	4.71333	336.299	169.019
221935_s_at	C3orf64	285203	chromosome 3 open reading frame 64	0.236862	36	6.16047	230.367	73.0111
201223_s_at	RAD23B	5887	RAD23 homolog B (S. cerevisiae)	0.235955	36	6.7683	1687.81	756.721
218419_s_at	TMUB2	79089	transmembrane and ubiquitin-like domain containing 2	0.235607	36	6.55872	120.13	60.28
226831_at	SLC25A46	91137	Solute carrier family 25, member 46	0.235044	36	5.21176	342.28	137.619
222444_at	ARMCX3	51566	armadillo repeat containing, X-linked 3	0.235042	36	5.77003	533.791	140.588
200086_s_at	COX4I1	1327	cytochrome c oxidase subunit IV isoform 1	0.234503	36	4.38235	2204.37	1572.54
212676_at	NF1	4763	neurofibromin 1	0.234311	36	5.11486	170.761	83.828
212779_at	KIAA1109	84162	KIAA1109	0.23386	36	5.06093	302.105	128.017
224664_at	C10orf104	119504	chromosome 10 open reading frame 104	0.233304	36	7.11418	811.678	373.315
221736_at	KIAA1219	57148	KIAA1219	0.232969	36	5.60311	176.362	100.44
200033_at	DDX5	1655	DEAD (Asp-Glu-Ala-Asp) box polypeptide 5	0.23182	36	6.09273	3700.56	2304.08
203739_at	ZNF217	7764	zinc finger protein 217	0.231482	36	5.50553	458.671	163.009
1555833_a_at	IRGQ	126298	immunity-related GTPase family, Q	0.231233	36	4.49998	106.073	65.0339
228397_at	TUG1	55000	taurine upregulated 1 (non-protein coding)	0.230743	36	8.31636	125.338	34.3287
220014_at	PRR16	51334	proline rich 16	0.230724	36	4.86869	551.326	130.706
224719_s_at	C12orf57	113246	chromosome 12 open reading frame 57	0.230111	36	4.80152	1431.8	797.468
225338_at	ZYG11B	79699	zyg-11 homolog B (C. elegans)	0.229856	36	5.43703	402.783	195.985
226352_at	JMY	133746	junction mediating and regulatory protein, p53 cofactor	0.229599	36	4.02032	233.147	86.0041
201312_s_at	SH3BGRL	6451	SH3 domain binding glutamic acid-rich protein like	0.228661	36	4.74562	1857.84	602.41
235767_x_at	\N	\N	\N	0.228256	36	13.7887	338.593	107.982
221589_s_at	ALDH6A1	4329	aldehyde dehydrogenase 6 family, member A1	0.227734	36	6.38794	100.148	22.1442
225022_at	GOPC	57120	golgi associated PDZ and coiled-coil motif containing	0.22766	36	5.839	437.649	176.934
226921_at	UBR1	197131	ubiquitin protein ligase E3 component n-recognin 1	0.225878	36	6.66572	360.967	198.069
217954_s_at	PHF3	23469	PHD finger protein 3	0.225632	36	5.35095	371.364	184.104
209472_at	CCBL2	56267	cysteine conjugate-beta lyase 2	0.225515	36	4.67712	430.386	184.108
218846_at	MED23	9439	mediator complex subunit 23	0.225469	36	7.28313	266.154	148.896
218570_at	KBTBD4 /// PTPMT1	114971 /// 55709	kelch repeat and BTB (POZ) domain containing 4 /// protein tyrosine phosphatase, mitochondrial 1	0.225119	36	4.72728	177.607	84.8169
203840_at	BLZF1	8548	basic leucine zipper nuclear factor 1	0.224553	36	6.7344	148.472	69.5188
217731_s_at	ITM2B	9445	integral membrane protein 2B	0.224042	36	4.39443	2120.74	1063.65
227017_at	ERICH1	157697	glutamate-rich 1	0.223133	36	9.26848	139.638	78.2352
218179_s_at	C4orf41	60684	chromosome 4 open reading frame 41	0.222901	36	5.42187	141.228	75.1592
202797_at	SACM1L	22908	SAC1 suppressor of actin mutations 1-like (yeast)	0.222494	36	5.61791	727.643	354.385
224002_s_at	FKBP7	51661	FK506 binding protein 7	0.22227	36	6.05055	327.268	140.026
224644_at	\N	\N	\N	0.222122	36	6.81704	1247.57	610.087
209662_at	CETN3	1070	centrin, EF-hand protein, 3 (CDC31 homolog, yeast)	0.221802	36	5.12501	679.666	333.662
202163_s_at	CNOT8	9337	CCR4-NOT transcription complex, subunit 8	0.221688	36	5.60305	346.734	180.066
217969_at	C11orf2	738	chromosome 11 open reading frame 2	0.220725	36	5.33786	450.294	192.57
225812_at	C6orf225	619208	chromosome 6 open reading frame 225	0.220476	36	5.54984	186.913	61.2963
224656_s_at	LUZP6 /// MTPN	136319 /// 767558	leucine zipper protein 6 /// myotrophin	0.218543	36	6.56165	2460.19	1659.12
211752_s_at	NDUFS7	374291	NADH dehydrogenase (ubiquinone) Fe-S protein 7, 20kDa (NADH-coenzyme Q reductase)	0.218161	36	4.81125	289.207	181.4
204880_at	MGMT	4255	O-6-methylguanine-DNA methyltransferase	0.218128	36	4.79001	222.708	71.4445
205087_at	RWDD3	25950	RWD domain containing 3	0.217898	36	7.16108	265.981	92.0017
225497_at	ATE1	11101	arginyltransferase 1	0.217452	36	4.41473	124.425	52.0273
224700_at	STT3B	201595	STT3, subunit of the oligosaccharyltransferase complex, homolog B (S. cerevisiae)	0.217404	36	5.87412	1322.93	748.019
218637_at	IMPACT	55364	Impact homolog (mouse)	0.216941	36	6.95804	110.836	36.1574
201597_at	COX7A2	1347	cytochrome c oxidase subunit VIIa polypeptide 2 (liver)	0.216858	36	4.96726	3486.09	2223.29
209187_at	DR1	1810	down-regulator of transcription 1, TBP-binding (negative cofactor 2)	0.21648	36	4.05536	732.349	386.004
206332_s_at	IFI16	3428	interferon, gamma-inducible protein 16	0.215954	36	5.18116	1207.15	427.271
227413_at	UBLCP1	134510	ubiquitin-like domain containing CTD phosphatase 1	0.215673	36	4.95011	407.08	245.438
231809_x_at	PDCD7	10081	programmed cell death 7	0.215477	36	8.72538	205.472	95.7811
202270_at	GBP1	2633	guanylate binding protein 1, interferon-inducible, 67kDa	0.21453	36	6.34615	262.841	34.3904
225912_at	TP53INP1	94241	tumor protein p53 inducible nuclear protein 1	0.21447	36	4.87177	322.15	79.0482
202343_x_at	COX5B	1329	cytochrome c oxidase subunit Vb	0.214425	36	5.37845	1691.04	1109.71
202342_s_at	TRIM2	23321	tripartite motif-containing 2	0.214256	36	5.29946	106.07	31.6275
220864_s_at	NDUFA13	51079	NADH dehydrogenase (ubiquinone) 1 alpha subcomplex, 13	0.213178	36	3.11806	1818.72	1253.86
222637_at	COMMD10	51397	COMM domain containing 10	0.212937	36	7.45972	247.098	91.4531
215772_x_at	SUCLG2	8801	succinate-CoA ligase, GDP-forming, beta subunit	0.212559	36	4.33366	533.253	272.463
202038_at	UBE4A	9354	ubiquitination factor E4A (UFD2 homolog, yeast)	0.212115	36	4.07448	734.156	499.402
218645_at	ZNF277	11179	zinc finger protein 277	0.210879	36	3.54302	214.281	89.0337
208988_at	KDM2A	22992	lysine (K)-specific demethylase 2A	0.210683	36	6.86686	292.241	147.352
226402_at	CYP2U1	113612	cytochrome P450, family 2, subfamily U, polypeptide 1	0.210578	36	5.83439	109.232	26.5522
222751_at	HERPUD2	64224	HERPUD family member 2	0.210425	36	8.23851	493.06	163.518
218288_s_at	CCDC90B	60492	coiled-coil domain containing 90B	0.208892	36	4.90352	1002.69	569.807
202318_s_at	SENP6	26054	SUMO1/sentrin specific peptidase 6	0.208758	36	5.77514	441.562	259.698
238613_at	ZAK	51776	sterile alpha motif and leucine zipper containing kinase AZK	0.208255	36	4.37542	140.844	57.218
221702_s_at	TM2D3	80213	TM2 domain containing 3	0.207511	36	4.45947	664.287	338.256
209388_at	PAPOLA	10914	poly(A) polymerase alpha	0.206536	36	5.85241	369.716	128.445
203165_s_at	SLC33A1	9197	solute carrier family 33 (acetyl-CoA transporter), member 1	0.205927	36	6.69051	136.837	54.694
223487_x_at	GNB4	59345	guanine nucleotide binding protein (G protein), beta polypeptide 4	0.205752	36	5.81233	172.604	66.4611
219013_at	GALNT11	63917	UDP-N-acetyl-alpha-D-galactosamine:polypeptide N-acetylgalactosaminyltransferase 11 (GalNAc-T11)	0.205537	36	2.97822	332.79	205.87
225745_at	LRP6	4040	low density lipoprotein receptor-related protein 6	0.205446	36	5.6508	158.885	84.1011
235241_at	SLC38A9	153129	solute carrier family 38, member 9	0.205152	36	5.90882	117.861	58.4564
226496_at	ZCCHC7	84186	zinc finger, CCHC domain containing 7	0.204575	36	5.39067	305.061	145.755
201276_at	RAB5B	5869	RAB5B, member RAS oncogene family	0.204498	36	5.70719	203.476	95.6931
1566887_x_at	\N	\N	\N	0.204439	36	5.5932	120.896	62.7107
212634_at	KIAA0776	23376	KIAA0776	0.204221	36	6.21175	347.805	160.383
211025_x_at	COX5B	1329	cytochrome c oxidase subunit Vb	0.20379	36	5.56865	1407.47	898.069
224812_at	HIBADH	11112	3-hydroxyisobutyrate dehydrogenase	0.203481	36	3.68996	313.931	117.22
202778_s_at	ZMYM2	7750	zinc finger, MYM-type 2	0.201439	36	4.41543	237.84	107.515
202704_at	TOB1	10140	transducer of ERBB2, 1	0.201069	36	6.0071	546.205	189.515
233329_s_at	KRCC1	51315	lysine-rich coiled-coil 1	0.200948	36	5.80749	304.117	173.244
209786_at	HMGN4	10473	high mobility group nucleosomal binding domain 4	0.200913	36	5.4066	496.104	240.275
227522_at	CMBL	134147	carboxymethylenebutenolidase homolog (Pseudomonas)	0.200911	36	6.36891	324.816	90.386
225984_at	PRKAA1	5562	protein kinase, AMP-activated, alpha 1 catalytic subunit	0.200628	36	7.01542	116.503	35.404
201290_at	SEC11A	23478	SEC11 homolog A (S. cerevisiae)	0.200493	36	5.75321	3108.93	1998.28
224879_at	C9orf123	90871	chromosome 9 open reading frame 123	0.200379	36	5.05311	571.09	281.277
217880_at	CDC27	996	cell division cycle 27 homolog (S. cerevisiae)	0.19911	36	5.18356	421.214	255.071
210705_s_at	TRIM5	85363	tripartite motif-containing 5	0.197723	36	5.35503	110.043	37.124
218703_at	SEC22A	26984	SEC22 vesicle trafficking protein homolog A (S. cerevisiae)	0.197629	36	3.83726	144.585	91.0718
203533_s_at	CUL5	8065	cullin 5	0.197538	36	6.13682	160.789	81.1701
225073_at	PPHLN1	51535	periphilin 1	0.196871	36	4.30164	895.03	482.221
212672_at	ATM	472	ataxia telangiectasia mutated	0.196789	36	6.10951	121.603	54.2194
209451_at	TANK	10010	TRAF family member-associated NFKB activator	0.196632	36	7.64711	413.993	119.685
223077_at	TMOD3	29766	tropomodulin 3 (ubiquitous)	0.196583	36	6.38248	443.299	188.734
202334_s_at	UBE2B	7320	ubiquitin-conjugating enzyme E2B (RAD6 homolog)	0.196202	36	5.30092	381.036	204.427
225176_at	\N	\N	\N	0.195922	36	4.14866	223.553	123.414
213934_s_at	ZNF23	7571	zinc finger protein 23 (KOX 16)	0.195731	36	6.8465	149.721	63.5352
201533_at	CTNNB1	1499	catenin (cadherin-associated protein), beta 1, 88kDa	0.195225	36	4.70703	608.056	306.516
201059_at	CTTN	2017	cortactin	0.194779	36	4.78261	837.938	449.081
203075_at	SMAD2	4087	SMAD family member 2	0.193996	36	5.8295	591.161	341.519
204496_at	STRN3	29966	striatin, calmodulin binding protein 3	0.193955	36	7.02841	233.349	81.4155
208927_at	SPOP	8405	speckle-type POZ protein	0.193952	36	4.96981	158.52	80.8219
235032_at	DNAJC21	134218	DnaJ (Hsp40) homolog, subfamily C, member 21	0.193694	36	5.92545	164.447	71.8295
219981_x_at	ZNF587	84914	zinc finger protein 587	0.19358	36	4.29086	136.159	81.8811
207700_s_at	NCOA3	8202	nuclear receptor coactivator 3	0.193531	36	3.55107	208.244	107.029
215884_s_at	UBQLN2	29978	ubiquilin 2	0.192997	36	4.45372	558.939	313.683
209004_s_at	FBXL5	26234	F-box and leucine-rich repeat protein 5	0.191761	36	5.43417	751.782	277.942
218090_s_at	BRWD2	55717	bromodomain and WD repeat domain containing 2	0.191537	36	8.42378	404.419	158.463
201541_s_at	ZNHIT1	10467	zinc finger, HIT type 1	0.190966	36	5.7877	794.334	483.734
214658_at	TMED7	51014	transmembrane emp24 protein transport domain containing 7	0.190581	36	8.83188	563.625	215.839
226847_at	FST	10468	follistatin	0.19028	36	4.62985	1344.77	221.234
228185_at	ZNF25	219749	zinc finger protein 25	0.190205	36	6.51383	158.131	60.5366
218957_s_at	PAAF1	80227	proteasomal ATPase-associated factor 1	0.267172	86	6.51799	293.6	127.559
203013_at	ECD	11319	ecdysoneless homolog (Drosophila)	0.245618	86	3.97271	273.838	173.981
206829_x_at	ZNF430	80264	zinc finger protein 430	0.21849	86	3.88772	115.844	66.6952
225747_at	COQ10A	93058	coenzyme Q10 homolog A (S. cerevisiae)	0.196421	86	5.31384	131.552	66.4667
226782_at	SLC25A30	253512	solute carrier family 25, member 30	0.387056	60	8.00965	118.26	39.7421
228283_at	CMC1	152100	COX assembly mitochondrial protein homolog (S. cerevisiae)	0.255208	60	4.47019	310.227	150.373
223239_at	C14orf129	51527	chromosome 14 open reading frame 129	0.250086	60	4.6191	684.833	373.289
219818_s_at	GPATCH1	55094	G patch domain containing 1	0.242019	60	6.53269	107.826	55.2986
225797_at	MRPL54	116541	mitochondrial ribosomal protein L54	0.236631	60	4.31834	428.048	259.348
212528_at	\N	\N	\N	0.233145	60	5.96255	177.022	100.479
212888_at	DICER1	23405	dicer 1, ribonuclease type III	0.210153	60	6.98672	231.872	123.119
227916_x_at	EXOSC3	51010	exosome component 3	0.204562	60	3.90255	301.216	165.189
204949_at	ICAM3	3385	intercellular adhesion molecule 3	0.195216	60	4.61549	154.062	61.0338
235096_at	LEO1	123169	Leo1, Paf1/RNA polymerase II complex component, homolog (S. cerevisiae)	0.193076	60	5.19248	180.44	85.8391
221873_at	ZNF143	7702	zinc finger protein 143	0.191905	60	7.11771	198.125	122.419
212136_at	ATP2B4	493	ATPase, Ca++ transporting, plasma membrane 4	0.191075	60	4.64083	551.312	217.707
230370_x_at	STYXL1	51657	serine/threonine/tyrosine interacting-like 1	0.336648	43	9.13407	229.591	115.944
233982_x_at	STYXL1	51657	serine/threonine/tyrosine interacting-like 1	0.320293	43	7.436	219.805	109.921
218321_x_at	STYXL1	51657	serine/threonine/tyrosine interacting-like 1	0.3164	43	8.01123	262.59	124.712
219041_s_at	REPIN1	29803	replication initiator 1	0.262922	43	5.29715	344.643	160.086
232353_s_at	STYXL1	51657	serine/threonine/tyrosine interacting-like 1	0.25646	43	6.69512	270.085	149.304
222125_s_at	P4HTM	54681	prolyl 4-hydroxylase, transmembrane (endoplasmic reticulum)	0.25043	43	6.826	232.536	107.168
226820_at	ZNF362	149076	zinc finger protein 362	0.234637	43	3.72713	358.428	199.903
214263_x_at	POLR2C	5432	polymerase (RNA) II (DNA directed) polypeptide C, 33kDa	0.2251	43	5.57453	337.625	204.032
200069_at	SART3	9733	squamous cell carcinoma antigen recognized by T cells 3	0.515366	52	11.6155	201.097	61.7598
201300_s_at	PRNP	5621	prion protein	0.512184	52	26.4848	3824.74	129.218
208731_at	RAB2A	5862	RAB2A, member RAS oncogene family	0.435696	52	8.55224	1515.99	854.633
201351_s_at	YME1L1	10730	YME1-like 1 (S. cerevisiae)	0.423983	52	10.5479	1429.3	683.224
225849_s_at	SFT2D1	113402	SFT2 domain containing 1	0.420653	52	11.0355	807.625	327.546
216304_x_at	YME1L1	10730	YME1-like 1 (S. cerevisiae)	0.40573	52	7.97628	1398.23	793.246
209022_at	STAG2	10735	stromal antigen 2	0.38373	52	10.2991	870.107	255.57
223414_s_at	LYAR	55646	Ly1 antibody reactive homolog (mouse)	0.380739	52	7.19656	120.145	30.7096
212635_at	TNPO1	3842	transportin 1	0.355511	52	18.8383	428.312	46.332
203124_s_at	SLC11A2	4891	solute carrier family 11 (proton-coupled divalent metal ion transporters), member 2	0.353483	52	7.50815	124.296	23.6175
202786_at	STK39	27347	serine threonine kinase 39 (STE20/SPS1 homolog, yeast)	0.348164	52	7.69818	268.997	79.243
201994_at	MORF4L2	9643	mortality factor 4 like 2	0.344481	52	7.5786	5271.67	2947.15
212073_at	CSNK2A1 /// CSNK2A1P	1457 /// 283106	casein kinase 2, alpha 1 polypeptide /// casein kinase 2, alpha 1 polypeptide pseudogene	0.332316	52	7.93074	148.337	65.8651
226617_at	ARL5A	26225	ADP-ribosylation factor-like 5A	0.310243	52	7.45956	289.792	130.15
203690_at	TUBGCP3	10426	tubulin, gamma complex associated protein 3	0.302547	52	5.40845	483.751	120.451
224591_at	HP1BP3	50809	heterochromatin protein 1, binding protein 3	0.298556	52	6.16614	1990.76	851.294
212440_at	SNRNP27	11017	small nuclear ribonucleoprotein 27kDa (U4/U6.U5)	0.285416	52	5.54653	579.117	341.907
218470_at	YARS2	51067	tyrosyl-tRNA synthetase 2, mitochondrial	0.277836	52	6.12891	221.842	130.772
213262_at	SACS	26278	spastic ataxia of Charlevoix-Saguenay (sacsin)	0.25346	52	4.71825	333.876	96.3596
235198_at	OSTM1	28962	osteopetrosis associated transmembrane protein 1	0.25046	52	7.15902	131.611	42.3829
200726_at	PPP1CC	5501	protein phosphatase 1, catalytic subunit, gamma isoform	0.247095	52	5.778	1502.63	803.837
213158_at	\N	\N	\N	0.244668	52	4.63011	111.174	29.2734
212289_at	ANKRD12	23253	ankyrin repeat domain 12	0.241169	52	5.35882	103.57	48.7772
216457_s_at	SF3A1	10291	splicing factor 3a, subunit 1, 120kDa	0.239475	52	5.06781	410.363	194.321
1558103_a_at	\N	\N	\N	0.22201	52	4.55162	105.762	41.4281
225231_at	CBL	867	Cas-Br-M (murine) ecotropic retroviral transforming sequence	0.208433	52	6.17971	138.888	64.9855
200625_s_at	CAP1	10487	CAP, adenylate cyclase-associated protein 1 (yeast)	0.202886	52	4.95621	2745.68	1419.76
239346_at	\N	\N	\N	0.199816	52	9.98217	255.76	53.5105
201916_s_at	SEC63	11231	SEC63 homolog (S. cerevisiae)	0.196508	52	10.5864	704.156	318.55
213063_at	ZC3H14	79882	zinc finger CCCH-type containing 14	0.195196	52	5.1808	154.955	90.441
226143_at	RAI1	10743	retinoic acid induced 1	0.191464	52	5.77823	311.926	166.512
232524_x_at	ANAPC4	29945	anaphase promoting complex subunit 4	0.190106	52	5.74385	422.576	248.98
200799_at	HSPA1A	3303	heat shock 70kDa protein 1A	0.379801	1	6.70167	1664	643.374
204396_s_at	GRK5	2869	G protein-coupled receptor kinase 5	0.376605	1	5.728	164.939	48.5295
208718_at	DDX17	10521	DEAD (Asp-Glu-Ala-Asp) box polypeptide 17	0.356337	1	7.49142	3173.41	1904.46
223125_s_at	C1orf21	81563	chromosome 1 open reading frame 21	0.339514	1	8.34363	292.291	60.5586
202971_s_at	DYRK2	8445	dual-specificity tyrosine-(Y)-phosphorylation regulated kinase 2	0.33888	1	8.8574	141.337	42.5634
220052_s_at	TINF2	26277	TERF1 (TRF1)-interacting nuclear factor 2	0.332897	1	7.08746	199.606	112.503
219678_x_at	DCLRE1C	64421	DNA cross-link repair 1C (PSO2 homolog, S. cerevisiae)	0.319512	1	7.23768	119.45	43.6187
212206_s_at	H2AFV	94239	H2A histone family, member V	0.316905	1	5.16728	217.643	77.4678
1561180_at	\N	\N	\N	0.316695	1	7.39261	160.675	36.8317
219418_at	NHEJ1	79840	nonhomologous end-joining factor 1	0.310889	1	5.90565	101.157	51.0486
212205_at	H2AFV	94239	H2A histone family, member V	0.301531	1	5.41458	941.768	308.465
226423_at	PAQR8	85315	progestin and adipoQ receptor family member VIII	0.299303	1	9.14451	127.706	45.9026
202520_s_at	MLH1	4292	mutL homolog 1, colon cancer, nonpolyposis type 2 (E. coli)	0.296677	1	4.52661	658.446	345.732
200956_s_at	SSRP1	6749	structure specific recognition protein 1	0.290578	1	3.88623	451.752	224.744
228654_at	SPIN4	139886	spindlin family, member 4	0.289656	1	3.88091	160.688	18.912
212792_at	DPY19L1	23333	dpy-19-like 1 (C. elegans)	0.287556	1	7.62653	316.588	139.414
223163_s_at	ZC3HC1	51530	zinc finger, C3HC-type containing 1	0.28743	1	6.11846	274.94	182.4
213379_at	COQ2	27235	coenzyme Q2 homolog, prenyltransferase (yeast)	0.28245	1	5.74876	175.488	52.2275
226751_at	CNRIP1	25927	cannabinoid receptor interacting protein 1	0.28035	1	5.67684	990.217	495.447
225398_at	RPUSD4	84881	RNA pseudouridylate synthase domain containing 4	0.278623	1	4.66965	238.833	136.345
219400_at	CNTNAP1	8506	contactin associated protein 1	0.27841	1	7.91137	118.666	53.8406
209497_s_at	RBM4B	83759	RNA binding motif protein 4B	0.27773	1	4.52886	102.09	48.3334
200872_at	S100A10	6281	S100 calcium binding protein A10	0.276411	1	7.38036	5408.26	1300.16
224478_s_at	C7orf50	84310	chromosome 7 open reading frame 50	0.275388	1	5.47065	184.611	85.2242
1555907_at	hCG_2014417	100130776	hypothetical LOC100130776	0.270849	1	6.15245	136.276	52.9436
200762_at	DPYSL2	1808	dihydropyrimidinase-like 2	0.262773	1	5.28388	2430.97	1007.51
223776_x_at	TINF2	26277	TERF1 (TRF1)-interacting nuclear factor 2	0.2562	1	5.31193	356.997	227.408
224809_x_at	TINF2	26277	TERF1 (TRF1)-interacting nuclear factor 2	0.254141	1	5.05822	423.803	280.546
226521_s_at	FAM175A	84142	family with sequence similarity 175, member A	0.251308	1	5.71505	186.794	87.0904
202867_s_at	DNAJB12	54788	DnaJ (Hsp40) homolog, subfamily B, member 12	0.249979	1	5.45241	192.832	100.853
210983_s_at	MCM7	4176	minichromosome maintenance complex component 7	0.244861	1	3.74492	437.004	46.5171
201141_at	GPNMB	10457	glycoprotein (transmembrane) nmb	0.240209	1	4.98738	2030.68	514.059
218540_at	THTPA	79178	thiamine triphosphatase	0.239259	1	4.68489	108.227	59.2637
227157_at	CCDC111	201973	coiled-coil domain containing 111	0.238785	1	4.43571	164.965	70.0924
226215_s_at	KDM2B	84678	lysine (K)-specific demethylase 2B	0.236739	1	5.6749	230.614	121.551
202809_s_at	INTS3	65123	integrator complex subunit 3	0.236297	1	5.30269	244.276	112.194
205961_s_at	PSIP1	11168	PC4 and SFRS1 interacting protein 1	0.233962	1	8.44368	560.456	120.261
220949_s_at	C7orf49	78996	chromosome 7 open reading frame 49	0.23343	1	4.22896	223.33	128.627
218676_s_at	PCTP	58488	phosphatidylcholine transfer protein	0.231938	1	4.73942	134.186	92.7479
209053_s_at	WHSC1	7468	Wolf-Hirschhorn syndrome candidate 1	0.23172	1	4.1088	195.278	34.3567
234863_x_at	FBXO5	26271	F-box protein 5	0.231142	1	4.32384	213.022	26.2777
212836_at	POLD3	10714	polymerase (DNA-directed), delta 3, accessory subunit	0.229088	1	3.22416	171.266	61.9798
1553718_at	ZNF548	147694	zinc finger protein 548	0.222853	1	3.28653	132.474	84.1731
225837_at	C12orf32	83695	chromosome 12 open reading frame 32	0.22268	1	4.35691	227.04	76.9107
228791_at	LOC100129502	100129502	hypothetical protein LOC100129502	0.220873	1	5.31427	173.154	88.5477
200037_s_at	CBX3	11335	chromobox homolog 3 (HP1 gamma homolog, Drosophila)	0.219398	1	4.33537	2361.76	1471.97
202465_at	PCOLCE	5118	procollagen C-endopeptidase enhancer	0.2192	1	6.00648	1472.71	402.274
218875_s_at	FBXO5	26271	F-box protein 5	0.216334	1	3.68786	172.984	24.0887
209862_s_at	CEP57	9702	centrosomal protein 57kDa	0.214275	1	5.01779	154.579	70.9227
202969_at	DYRK2	8445	dual-specificity tyrosine-(Y)-phosphorylation regulated kinase 2	0.213371	1	6.24504	165.445	69.9136
222138_s_at	WDR13	64743	WD repeat domain 13	0.213132	1	3.82079	349.314	210.227
241342_at	TMEM65	157378	transmembrane protein 65	0.210706	1	5.66718	252.857	86.8392
209239_at	NFKB1	4790	nuclear factor of kappa light polypeptide gene enhancer in B-cells 1	0.207986	1	4.62427	187.966	109.194
202450_s_at	CTSK	1513	cathepsin K	0.205696	1	5.62867	1739.03	251.244
225468_at	PATL1	219988	protein associated with topoisomerase II homolog 1 (yeast)	0.200351	1	4.34016	170.805	88.9553
218383_at	HAUS4	54930	HAUS augmin-like complex, subunit 4	0.200273	1	5.64726	187.797	83.0414
203651_at	ZFYVE16	9765	zinc finger, FYVE domain containing 16	0.199007	1	5.05175	205.437	104.888
210260_s_at	TNFAIP8	25816	tumor necrosis factor, alpha-induced protein 8	0.197067	1	5.57203	160.392	52.0021
225624_at	SNX29	92017	sorting nexin 29	0.196493	1	4.48714	143.694	78.8156
203799_at	CD302	9936	CD302 molecule	0.1963	1	4.26641	194.838	66.2391
209515_s_at	RAB27A	5873	RAB27A, member RAS oncogene family	0.196234	1	4.16577	257.202	118.486
231772_x_at	CENPH	64946	centromere protein H	0.194635	1	8.23403	197.224	13.0138
212569_at	SMCHD1	23347	structural maintenance of chromosomes flexible hinge domain containing 1	0.194068	1	3.83102	231.992	139.479
221265_s_at	C15orf44	81556	chromosome 15 open reading frame 44	0.19305	1	4.2669	188.729	130.249
202446_s_at	PLSCR1	5359	phospholipid scramblase 1	0.192796	1	4.81658	413.323	157.192
212067_s_at	C1R	715	complement component 1, r subcomponent	0.19229	1	4.60777	650.051	46.989
208808_s_at	HMGB2	3148	high-mobility group box 2	0.191819	1	5.14539	1933.88	310.677
212872_s_at	MED20	9477	mediator complex subunit 20	0.191519	1	4.5347	222.128	143.996
218058_at	CXXC1	30827	CXXC finger 1 (PHD domain)	0.190644	1	3.77135	130.883	65.1425
210947_s_at	MSH3	4437	mutS homolog 3 (E. coli)	0.190456	1	5.32894	134.328	73.4332
208644_at	PARP1	142	poly (ADP-ribose) polymerase 1	0.190352	1	3.03012	237.926	107.36
228602_at	SGCD	6444	sarcoglycan, delta (35kDa dystrophin-associated glycoprotein)	0.409364	85	13.5407	460.629	14.8249
221011_s_at	LBH	81606	limb bud and heart development homolog (mouse)	0.401016	85	7.61694	512.844	23.0016
209610_s_at	SLC1A4	6509	solute carrier family 1 (glutamate/neutral amino acid transporter), member 4	0.369484	85	7.69469	254.837	38.1454
209291_at	ID4	3400	inhibitor of DNA binding 4, dominant negative helix-loop-helix protein	0.367908	85	8.27704	746.539	22.5867
219126_at	PHF10	55274	PHD finger protein 10	0.334609	85	6.21342	277.7	119.904
212811_x_at	SLC1A4	6509	solute carrier family 1 (glutamate/neutral amino acid transporter), member 4	0.312443	85	6.61142	250.323	46.89
202679_at	NPC1	4864	Niemann-Pick disease, type C1	0.300836	85	8.03729	510.695	101.008
230730_at	SGCD	6444	sarcoglycan, delta (35kDa dystrophin-associated glycoprotein)	0.296828	85	9.97104	296.203	12.4816
229427_at	SEMA5A	9037	sema domain, seven thrombospondin repeats (type 1 and type 1-like), transmembrane domain (TM) and short cytoplasmic domain, (semaphorin) 5A	0.288465	85	4.57556	109.353	22.2911
224985_at	NRAS	4893	neuroblastoma RAS viral (v-ras) oncogene homolog	0.266689	85	5.47188	530.497	227.847
212810_s_at	SLC1A4	6509	solute carrier family 1 (glutamate/neutral amino acid transporter), member 4	0.262198	85	6.68753	179.638	31.219
1560477_a_at	SAMD11	148398	sterile alpha motif domain containing 11	0.246756	85	4.51592	102.199	30.2026
209292_at	ID4	3400	Inhibitor of DNA binding 4, dominant negative helix-loop-helix protein	0.242788	85	5.73342	119.017	6.97508
203186_s_at	S100A4	6275	S100 calcium binding protein A4	0.242365	85	8.39041	3708.06	249.056
233955_x_at	CXXC5	51523	CXXC finger 5	0.232801	85	4.79719	592.804	203.168
213543_at	SGCD	6444	sarcoglycan, delta (35kDa dystrophin-associated glycoprotein)	0.219151	85	7.22407	163.307	17.7735
201150_s_at	TIMP3	7078	TIMP metallopeptidase inhibitor 3	0.218252	85	5.85006	4131.1	666.953
210139_s_at	PMP22	5376	peripheral myelin protein 22	0.209425	85	7.15354	1813.91	362.337
222996_s_at	CXXC5	51523	CXXC finger 5	0.207472	85	5.5274	512.378	165.222
205047_s_at	ASNS	440	asparagine synthetase	0.202758	85	7.11608	2252.94	441.232
226038_at	LONRF1	91694	LON peptidase N-terminal domain and ring finger 1	0.20112	85	5.02242	181.405	84.7386
225390_s_at	KLF13	51621	Kruppel-like factor 13	0.200292	85	4.45017	399.725	178.913
214492_at	SGCD	6444	sarcoglycan, delta (35kDa dystrophin-associated glycoprotein)	0.19878	85	8.51612	270.718	35.7662
214096_s_at	SHMT2	6472	serine hydroxymethyltransferase 2 (mitochondrial)	0.19852	85	5.14397	1254.05	541.694
201601_x_at	IFITM1	8519	interferon induced transmembrane protein 1 (9-27)	0.195748	85	5.28486	608.284	87.0658
201148_s_at	TIMP3	7078	TIMP metallopeptidase inhibitor 3	0.191188	85	5.12656	1379.62	177.535
229310_at	KLHL29	114818	kelch-like 29 (Drosophila)	0.286757	84	6.45226	111.822	16.4196
216264_s_at	LAMB2	3913	laminin, beta 2 (laminin S)	0.212924	84	3.81494	257.926	133.886
212484_at	FAM89B	23625	family with sequence similarity 89, member B	0.237944	19	4.34322	191.953	97.9985
201864_at	GDI1	2664	GDP dissociation inhibitor 1	0.213398	19	4.91487	624.905	358.956
217933_s_at	LAP3	51056	leucine aminopeptidase 3	0.376611	68	7.90625	548.174	205.864
40562_at	GNA11	2767	guanine nucleotide binding protein (G protein), alpha 11 (Gq class)	0.27334	68	6.03323	304.715	184.966
224445_s_at	ZFYVE21	79038	zinc finger, FYVE domain containing 21	0.249375	68	4.63059	658.227	404.759
224624_at	LRRC8A	56262	leucine rich repeat containing 8 family, member A	0.241781	68	5.00292	892.58	437.519
214662_at	WDR43	23160	WD repeat domain 43	0.221179	68	4.48081	175.889	70.67
221504_s_at	ATP6V1H	51606	ATPase, H+ transporting, lysosomal 50/57kDa, V1 subunit H	0.215689	68	6.61531	397.049	253.679
218991_at	HEATR6	63897	HEAT repeat containing 6	0.315804	3	6.80363	169.481	93.4934
223384_s_at	TRIM4	89122	tripartite motif-containing 4	0.353935	78	8.33734	270.529	63.8897
220230_s_at	CYB5R2	51700	cytochrome b5 reductase 2	0.32141	78	6.54429	140.762	19.9031
223120_at	FUCA2	2519	fucosidase, alpha-L- 2, plasma	0.292595	78	6.84581	517.527	200.836
202237_at	NNMT	4837	nicotinamide N-methyltransferase	0.289207	78	5.93182	3933.67	730.392
209185_s_at	IRS2	8660	insulin receptor substrate 2	0.287047	78	4.23232	1373.75	327.388
213478_at	RP1-21O18.1	23254	kazrin	0.271318	78	8.6242	359.03	45.2452
231867_at	ODZ2	57451	odz, odd Oz/ten-m homolog 2 (Drosophila)	0.264846	78	8.42683	583.732	13.0594
209184_s_at	IRS2	8660	insulin receptor substrate 2	0.251435	78	5.0627	222.634	41.2324
238430_x_at	SLFN5	162394	schlafen family member 5	0.24497	78	4.2639	840.857	453.109
224694_at	ANTXR1	84168	anthrax toxin receptor 1	0.224758	78	6.98432	2172.68	822.078
208898_at	ATP6V1D	51382	ATPase, H+ transporting, lysosomal 34kDa, V1 subunit D	0.221049	78	4.20735	1135.88	672.36
223085_at	RNF19A	25897	ring finger protein 19A	0.216345	78	4.02479	305.549	180.744
214808_at	\N	\N	\N	0.2161	78	5.32248	103.409	51.9366
243366_s_at	\N	\N	\N	0.209381	78	4.30018	129.07	27.485
209296_at	PPM1B	5495	protein phosphatase 1B (formerly 2C), magnesium-dependent, beta isoform	0.202135	78	5.67554	251.531	123.384
224726_at	MIB1	57534	mindbomb homolog 1 (Drosophila)	0.200084	78	3.40445	195.843	109.256
202238_s_at	NNMT	4837	nicotinamide N-methyltransferase	0.197031	78	4.32119	2575.15	555.086
202741_at	PRKACB	5567	protein kinase, cAMP-dependent, catalytic, beta	0.191134	78	4.04639	614.431	425.638
1557411_s_at	SLC25A43	203427	solute carrier family 25, member 43	0.658468	49	24.9174	335.005	5.43156
221734_at	PRRC1	133619	proline-rich coiled-coil 1	0.330279	49	6.12421	428.794	205.532
222841_s_at	TIMM22	29928	translocase of inner mitochondrial membrane 22 homolog (yeast)	0.287962	49	5.97543	120.759	57.1927
224643_at	PRRC1	133619	proline-rich coiled-coil 1	0.269122	49	6.90567	716.509	335.108
227447_at	SKIV2L2	23517	superkiller viralicidic activity 2-like 2 (S. cerevisiae)	0.254547	49	3.83823	304.361	204.967
220789_s_at	TBRG4	9238	transforming growth factor beta regulator 4	0.248401	49	4.90974	176.036	91.4508
224607_s_at	SRP68	6730	signal recognition particle 68kDa	0.228614	49	4.60441	687.912	457.948
201867_s_at	TBL1X	6907	transducin (beta)-like 1X-linked	0.226163	49	5.10186	239.946	71.5965
213132_s_at	MCAT	27349	malonyl CoA:ACP acyltransferase (mitochondrial)	0.225999	49	4.35973	127.276	82.6201
202176_at	ERCC3	2071	excision repair cross-complementing rodent repair deficiency, complementation group 3 (xeroderma pigmentosum group B complementing)	0.211945	49	4.61562	150.963	101.189
216326_s_at	HDAC3	8841	histone deacetylase 3	0.201025	49	4.92197	274.145	194.615
218168_s_at	CABC1	56997	chaperone, ABC1 activity of bc1 complex homolog (S. pombe)	0.199991	49	5.08869	120.734	66.5334
212088_at	PMPCA	23203	peptidase (mitochondrial processing) alpha	0.193752	49	5.54929	364.844	200.587
203595_s_at	IFIT5	24138	interferon-induced protein with tetratricopeptide repeats 5	0.300144	40	6.49995	268.209	86.1006
209934_s_at	ATP2C1	27032	ATPase, Ca++ transporting, type 2C, member 1	0.247342	40	5.45823	143.458	49.3757
212702_s_at	BICD2	23299	bicaudal D homolog 2 (Drosophila)	0.219027	40	3.82406	232.378	147.114
224640_at	UNQ1887	121665	signal peptide peptidase 3	0.205632	40	4.12936	188.176	132.654
218905_at	INTS8	55656	integrator complex subunit 8	0.289908	5	5.29128	300.09	173.199
201143_s_at	EIF2S1	1965	eukaryotic translation initiation factor 2, subunit 1 alpha, 35kDa	0.288195	5	14.0065	534.585	90.2491
214869_x_at	GAPVD1	26130	GTPase activating protein and VPS9 domains 1	0.281111	5	4.63566	112.703	65.096
213161_at	TSTD2	158427	thiosulfate sulfurtransferase (rhodanese)-like domain containing 2	0.274012	5	6.14726	161.987	85.1459
217981_s_at	FXC1	26515	fracture callus 1 homolog (rat)	0.2555	5	7.04898	101.063	55.714
215009_s_at	SEC31A	22872	SEC31 homolog A (S. cerevisiae)	0.204491	5	7.69156	359.383	70.9025
218310_at	KCTD7 /// RABGEF1	154881 /// 27342	potassium channel tetramerisation domain containing 7 /// RAB guanine nucleotide exchange factor (GEF) 1	0.196849	5	3.91201	689.474	465.007
1553749_at	FAM76B	143684	family with sequence similarity 76, member B	0.317405	32	8.75881	111.347	18.4395
217900_at	IARS2	55699	isoleucyl-tRNA synthetase 2, mitochondrial	0.309738	32	6.64497	845.546	567.771
210104_at	MED6	10001	mediator complex subunit 6	0.294572	32	5.91497	347.654	224.647
201532_at	PSMA3	5684	proteasome (prosome, macropain) subunit, alpha type, 3	0.28848	32	5.3317	1763.49	1053.1
1554126_at	MSRB3	253827	methionine sulfoxide reductase B3	0.283307	32	5.44507	279.076	115.331
223857_x_at	TMEM85	51234	transmembrane protein 85	0.275743	32	7.97623	1933.43	1352.31
202675_at	SDHB	6390	succinate dehydrogenase complex, subunit B, iron sulfur (Ip)	0.273032	32	3.64757	539.354	336.753
203207_s_at	MTFR1	9650	mitochondrial fission regulator 1	0.272014	32	4.65109	218.193	95.1048
218598_at	RINT1	60561	RAD50 interactor 1	0.269724	32	6.75536	177.423	84.3734
222697_s_at	ABHD10	55347	abhydrolase domain containing 10	0.26692	32	4.61617	211.659	67.1921
203324_s_at	CAV2	858	caveolin 2	0.266489	32	5.21225	2445.18	828.911
223043_at	TMEM85	51234	transmembrane protein 85	0.264816	32	5.1354	1855.89	1198.25
224410_s_at	LMBR1	64327	limb region 1 homolog (mouse)	0.257291	32	5.45269	107.792	27.7645
219275_at	PDCD5	9141	programmed cell death 5	0.256426	32	3.73079	386.844	188.179
222426_at	MAPKAP1	79109	mitogen-activated protein kinase associated protein 1	0.254484	32	5.73137	179.844	82.9398
231913_s_at	BRCC3	79184	BRCA1/BRCA2-containing complex, subunit 3	0.246471	32	4.29228	103.406	48.0101
225019_at	CAMK2D	817	calcium/calmodulin-dependent protein kinase II delta	0.242546	32	4.07423	1621.7	758.705
229334_at	RUFY3	22902	RUN and FYVE domain containing 3	0.241693	32	5.34005	148.928	46.1414
202593_s_at	GDE1	51573	glycerophosphodiester phosphodiesterase 1	0.238448	32	4.93297	457.523	178.204
211228_s_at	RAD17	5884	RAD17 homolog (S. pombe)	0.23596	32	3.63415	165.959	107.302
224641_at	FYTTD1	84248	forty-two-three domain containing 1	0.229986	32	4.09466	1021.98	605.565
210759_s_at	PSMA1	5682	proteasome (prosome, macropain) subunit, alpha type, 1	0.223631	32	3.66283	1517.7	1114.86
224740_at	C5orf43	643155	chromosome 5 open reading frame 43	0.214935	32	6.09474	948.085	567.822
230466_s_at	\N	\N	\N	0.21443	32	4.1853	190.926	31.6505
234942_s_at	DNTTIP1	116092	deoxynucleotidyltransferase, terminal, interacting protein 1	0.214079	32	5.74015	376.857	236.947
218414_s_at	NDE1	54820	nudE nuclear distribution gene E homolog 1 (A. nidulans)	0.213808	32	3.45567	127.131	59.0565
227897_at	\N	\N	\N	0.210285	32	3.73866	1207.97	467.923
203100_s_at	CDYL	9425	chromodomain protein, Y-like	0.204878	32	4.54184	136.376	67.5593
213901_x_at	RBM9	23543	RNA binding motif protein 9	0.203014	32	5.00048	586.551	222.205
224430_s_at	MTO1	25821	mitochondrial translation optimization 1 homolog (S. cerevisiae)	0.20292	32	4.54306	174.698	80.8354
1554807_a_at	SPIRE1	56907	spire homolog 1 (Drosophila)	0.197596	32	4.15241	164.93	70.7661
227167_s_at	\N	\N	\N	0.193687	32	3.74192	199.211	46.8201
203635_at	DSCR3	10311	Down syndrome critical region gene 3	0.192792	32	4.25241	232.227	133.575
224395_s_at	RNF7	9616	ring finger protein 7	0.190949	32	5.80882	808.849	477.537
202202_s_at	LAMA4	3910	laminin, alpha 4	0.367973	14	10.2884	608.995	39.8522
227514_at	ITPRIPL2	162073	inositol 1,4,5-triphosphate receptor interacting protein-like 2	0.317328	14	6.98232	445.513	133.617
204290_s_at	ALDH6A1	4329	aldehyde dehydrogenase 6 family, member A1	0.314961	14	5.16419	133.816	43.5264
212420_at	ELF1	1997	E74-like factor 1 (ets domain transcription factor)	0.307867	14	5.25195	236.268	62.4772
228250_at	FNIP1	96459	folliculin interacting protein 1	0.248927	14	6.59444	128.252	48.8304
235727_at	KLHL28	54813	kelch-like 28 (Drosophila)	0.244189	14	6.13494	152.16	68.2697
223912_s_at	CLN8	2055	ceroid-lipofuscinosis, neuronal 8 (epilepsy, progressive with mental retardation)	0.228465	14	4.6198	160.227	75.4816
221496_s_at	TOB2	10766	transducer of ERBB2, 2	0.225364	14	5.01174	153.337	73.7346
212463_at	CD59	966	CD59 molecule, complement regulatory protein	0.211986	14	4.63832	831.879	398.292
201683_x_at	TOX4	9878	TOX high mobility group box family member 4	0.211569	14	4.52359	269.243	163.959
211769_x_at	SERINC3	10955	serine incorporator 3	0.205358	14	4.28916	1252.61	600.752
1554417_s_at	APH1A	51107	anterior pharynx defective 1 homolog A (C. elegans)	0.200129	14	5.54611	102.859	34.301
203882_at	IRF9	10379	interferon regulatory factor 9	0.199315	14	3.95282	240.863	98.8291
222599_s_at	NAV2	89797	neuron navigator 2	0.198965	14	4.31883	101.241	41.5653
222529_at	SLC25A37	51312	solute carrier family 25, member 37	0.192294	14	4.23193	329.447	144.148
225216_at	CXorf39	139231	Chromosome X open reading frame 39	0.308809	33	7.11794	146.624	49.7485
202502_at	ACADM	34	acyl-Coenzyme A dehydrogenase, C-4 to C-12 straight chain	0.255713	33	7.4362	307.288	121.41
201402_at	ADRBK1	156	adrenergic, beta, receptor kinase 1	0.24702	33	5.19096	115.118	78.8808
202770_s_at	CCNG2	901	cyclin G2	0.203387	33	6.45937	389.139	78.5658
222658_s_at	APTX	54840	aprataxin	0.199416	33	4.22617	125.122	89.9973
202978_s_at	CREBZF	58487	CREB/ATF bZIP transcription factor	0.19645	33	7.27525	102.758	42.5218
217993_s_at	MAT2B	27430	methionine adenosyltransferase II, beta	0.196359	33	5.99949	1303.89	891.18
213788_s_at	NCRNA00094	266655	non-protein coding RNA 94	0.195229	33	8.79074	174.547	49.4183
396_f_at	EPOR	2057	erythropoietin receptor	0.192418	33	4.36698	166.6	94.5493
204679_at	KCNK1	3775	potassium channel, subfamily K, member 1	0.308895	93	8.87571	149.926	11.008
204906_at	RPS6KA2	6196	ribosomal protein S6 kinase, 90kDa, polypeptide 2	0.290938	93	6.45308	186.508	51.5979
228904_at	HOXB3	3213	homeobox B3	0.290457	93	7.61035	552.002	18.4387
205366_s_at	HOXB6	3216	homeobox B6	0.250435	93	5.45853	163.912	5.53383
223221_at	SCO1	6341	SCO cytochrome oxidase deficient homolog 1 (yeast)	0.231882	93	6.74784	292.022	136.146
209001_s_at	ANAPC13	25847	anaphase promoting complex subunit 13	0.202125	93	5.00641	2455.22	1290.47
218212_s_at	MOCS2	4338	molybdenum cofactor synthesis 2	0.194399	93	8.22407	302.501	149.005
222101_s_at	DCHS1	8642	dachsous 1 (Drosophila)	0.194256	93	7.59734	183.017	22.3398
224698_at	ESYT2	57488	extended synaptotagmin-like protein 2	0.2844	4	5.85616	409.159	170.103
202512_s_at	ATG5	9474	ATG5 autophagy related 5 homolog (S. cerevisiae)	0.268079	4	6.08427	120.048	60.8583
223847_s_at	ERGIC1	57222	endoplasmic reticulum-golgi intermediate compartment (ERGIC) 1	0.257253	4	3.86447	222.7	81.6514
201080_at	PIP4K2B	8396	phosphatidylinositol-5-phosphate 4-kinase, type II, beta	0.23289	4	5.10351	253.029	167.431
212375_at	EP400	57634	E1A binding protein p400	0.231664	4	5.18634	109.515	73.5379
227728_at	PPM1A	5494	protein phosphatase 1A (formerly 2C), magnesium-dependent, alpha isoform	0.229775	4	5.36121	190.585	79.6678
212214_at	OPA1	4976	optic atrophy 1 (autosomal dominant)	0.223562	4	4.17616	172.242	103.484
229757_at	NAF1	92345	Nuclear assembly factor 1 homolog (S. cerevisiae)	0.218944	4	4.45876	154.559	76.8281
225704_at	FBRSL1	57666	fibrosin-like 1	0.213886	4	4.45691	101.342	42.842
235347_at	LRCH3	84859	leucine-rich repeats and calponin homology (CH) domain containing 3	0.211606	4	4.90038	190.825	91.7134
224755_at	TM9SF3	56889	transmembrane 9 superfamily member 3	0.203091	4	4.7062	417.085	226.571
201941_at	CPD	1362	carboxypeptidase D	0.197616	4	4.00064	324.323	194.504
216215_s_at	RBM9	23543	RNA binding motif protein 9	0.197333	4	3.23201	783.387	522.155
200935_at	CALR	811	calreticulin	0.356998	24	6.48386	128.546	32.1264
222474_s_at	TOMM22	56993	translocase of outer mitochondrial membrane 22 homolog (yeast)	0.216035	24	4.47717	329.391	175.045
230746_s_at	LOC100288985	100288985	hypothetical protein LOC100288985	0.211371	24	3.49556	503.167	20.9403
201695_s_at	NP	4860	nucleoside phosphorylase	0.278245	44	6.86148	340.238	27.5194
225200_at	DPH3	285381	DPH3, KTI11 homolog (S. cerevisiae)	0.257369	44	4.43638	605.617	356.289
225593_at	LSM10	84967	LSM10, U7 small nuclear RNA associated	0.230492	44	4.86436	169.831	95.1497
203405_at	PSMG1	8624	proteasome (prosome, macropain) assembly chaperone 1	0.217029	44	4.23212	602.469	246.512
203348_s_at	ETV5	2119	ets variant 5	0.209357	44	5.78954	287.926	97.7559
209825_s_at	UCK2	7371	uridine-cytidine kinase 2	0.194957	44	4.49698	397.677	186.212
217106_x_at	DIMT1L	27292	DIM1 dimethyladenosine transferase 1-like (S. cerevisiae)	0.222021	94	4.81725	885.846	477.814
204405_x_at	DIMT1L	27292	DIM1 dimethyladenosine transferase 1-like (S. cerevisiae)	0.215016	94	4.51128	914.318	499.824
209656_s_at	TMEM47	83604	transmembrane protein 47	0.357159	8	10.2946	3043.32	525.93
203816_at	DGUOK	1716	deoxyguanosine kinase	0.339676	8	5.54792	203.721	64.9251
209655_s_at	TMEM47	83604	transmembrane protein 47	0.270683	8	7.78253	1272.08	161.831
209549_s_at	DGUOK	1716	deoxyguanosine kinase	0.250471	8	5.46574	731.803	343.778
213508_at	C14orf147	171546	chromosome 14 open reading frame 147	0.232169	8	4.49167	118.542	58.228
201630_s_at	ACP1	52	acid phosphatase 1, soluble	0.2177	8	5.56071	526.821	366.025
219008_at	C2orf43	60526	chromosome 2 open reading frame 43	0.207428	8	4.65843	117.721	63.0355
206918_s_at	CPNE1	8904	copine I	0.43489	65	9.06009	307.165	61.5828
217950_at	NOSIP	51070	nitric oxide synthase interacting protein	0.384548	65	6.2311	315.081	154.646
203458_at	SPR	6697	sepiapterin reductase (7,8-dihydrobiopterin:NADP+ oxidoreductase)	0.304196	65	4.81503	139.909	71.3969
209118_s_at	TUBA1A	7846	tubulin, alpha 1a	0.247428	48	5.71592	8408.34	5034.23
203570_at	LOXL1	4016	lysyl oxidase-like 1	0.232094	48	4.32965	1837.71	794.863
57082_at	LDLRAP1	26119	low density lipoprotein receptor adaptor protein 1	0.2289	48	6.31528	218.6	123.611
204017_at	KDELR3	11015	KDEL (Lys-Asp-Glu-Leu) endoplasmic reticulum protein retention receptor 3	0.215513	48	4.6719	1589	672.445
218375_at	NUDT9	53343	nudix (nucleoside diphosphate linked moiety X)-type motif 9	0.419542	39	7.21969	371.753	158.392
226823_at	PHACTR4	65979	phosphatase and actin regulator 4	0.318919	39	6.20956	255.234	114.048
222759_at	SUV420H1	51111	suppressor of variegation 4-20 homolog 1 (Drosophila)	0.265695	39	5.05955	154.503	71.9953
213571_s_at	EIF4E2	9470	eukaryotic translation initiation factor 4E family member 2	0.254366	39	4.88455	896.332	494.345
202494_at	PPIE	10450	peptidylprolyl isomerase E (cyclophilin E)	0.253143	39	3.84755	169.286	117.489
205417_s_at	DAG1	1605	dystroglycan 1 (dystrophin-associated glycoprotein 1)	0.251697	39	5.98996	686.383	364.464
212228_s_at	COQ9	57017	coenzyme Q9 homolog (S. cerevisiae)	0.250238	39	5.79706	350.144	208.046
218483_s_at	C11orf60	56912	chromosome 11 open reading frame 60	0.231295	39	7.50845	212.652	115.182
209015_s_at	DNAJB6	10049	DnaJ (Hsp40) homolog, subfamily B, member 6	0.225756	39	4.59148	293.661	172.143
220094_s_at	CCDC90A	63933	coiled-coil domain containing 90A	0.223291	39	4.83133	454.529	214.207
220140_s_at	SNX11	29916	sorting nexin 11	0.219354	39	4.9575	146.098	92.7259
212322_at	SGPL1	8879	sphingosine-1-phosphate lyase 1	0.219127	39	5.31765	194.474	92.9284
204478_s_at	RABIF	5877	RAB interacting factor	0.216057	39	5.87046	199.712	80.8955
219292_at	THAP1	55145	THAP domain containing, apoptosis associated protein 1	0.211981	39	3.2102	138.121	90.793
203336_s_at	ITGB1BP1	9270	integrin beta 1 binding protein 1	0.206912	39	5.48843	1119.41	380.425
203160_s_at	RNF8	9025	ring finger protein 8	0.202354	39	3.93072	173.075	119.103
203374_s_at	TPP2	7174	tripeptidyl peptidase II	0.201135	39	4.65916	205.926	123.733
218705_s_at	SNX24	28966	sorting nexin 24	0.200309	39	5.10292	113.691	50.3381
218643_s_at	CRIPT	9419	cysteine-rich PDZ-binding protein	0.199437	39	3.99424	226.706	106.637
228014_at	PTRH1	138428	peptidyl-tRNA hydrolase 1 homolog (S. cerevisiae)	0.199032	39	3.65844	125.667	74.8244
209103_s_at	UFD1L	7353	ubiquitin fusion degradation 1 like (yeast)	0.197546	39	5.14754	1154.74	592.744
226087_at	LZIC	84328	leucine zipper and CTNNBIP1 domain containing	0.194117	39	3.99404	201.269	111.417
200701_at	NPC2	10577	Niemann-Pick disease, type C2	0.359337	6	6.71191	969.31	260.054
201583_s_at	SEC23B	10483	Sec23 homolog B (S. cerevisiae)	0.212638	6	3.51503	320.326	144.928
230069_at	SFXN1	94081	sideroflexin 1	0.290593	77	5.86939	138.965	57.7263
206307_s_at	FOXD1	2297	forkhead box D1	0.270324	77	5.59079	1818.49	374.341
227556_at	NME7	29922	non-metastatic cells 7, protein expressed in (nucleoside-diphosphate kinase)	0.267629	77	7.15722	487.387	25.5625
230425_at	EPHB1	2047	EPH receptor B1	0.227974	77	4.39878	134.638	10.6931
227290_at	\N	\N	\N	0.227684	77	4.42578	191.385	66.6512
239367_at	BDNF	627	brain-derived neurotrophic factor	0.209102	77	5.15827	204.46	30.6544
205609_at	ANGPT1	284	angiopoietin 1	0.200363	77	6.51281	207.188	19.5624
215030_at	GRSF1	2926	G-rich RNA sequence binding factor 1	0.199461	77	4.57519	137.883	55.5003
242138_at	DLX1	1745	distal-less homeobox 1	0.193314	77	3.68558	112.113	7.45101
222459_at	AKIRIN1	79647	akirin 1	0.418901	30	6.97865	232.513	75.0454
214784_x_at	XPO6	23214	exportin 6	0.280456	30	5.79899	371.376	229.751
218098_at	ARFGEF2	10564	ADP-ribosylation factor guanine nucleotide-exchange factor 2 (brefeldin A-inhibited)	0.279529	30	5.99948	391.37	226.902
219141_s_at	AMBRA1	55626	autophagy/beclin-1 regulator 1	0.273212	30	4.77624	204.173	139.625
226589_at	TMEM192	201931	transmembrane protein 192	0.263785	30	5.84605	131.099	41.4971
226152_at	TTC7B	145567	tetratricopeptide repeat domain 7B	0.257345	30	5.92755	147.111	65.4698
226990_at	CAPRIN1	4076	cell cycle associated protein 1	0.257252	30	4.13906	133.39	73.4857
201289_at	CYR61	3491	cysteine-rich, angiogenic inducer, 61	0.256526	30	4.8011	5848.32	3223.37
226302_at	ATP8B1	5205	ATPase, class I, type 8B, member 1	0.233447	30	6.09536	557.865	110.078
209357_at	CITED2	10370	Cbp/p300-interacting transactivator, with Glu/Asp-rich carboxy-terminal domain, 2	0.224599	30	6.25496	2394.54	442.954
218538_s_at	MRS2	57380	MRS2 magnesium homeostasis factor homolog (S. cerevisiae)	0.220974	30	4.82402	105.405	58.4683
218082_s_at	UBP1	7342	upstream binding protein 1 (LBP-1a)	0.219055	30	4.04492	308.013	171.776
218066_at	SLC12A7	10723	solute carrier family 12 (potassium/chloride transporters), member 7	0.217392	30	5.26914	178.882	62.049
203891_s_at	DAPK3	1613	death-associated protein kinase 3	0.213752	30	3.92195	107.286	65.4627
1552944_a_at	PANX2	56666	pannexin 2	0.213743	30	5.48597	115.868	80.8113
204568_at	KIAA0831	22863	KIAA0831	0.211735	30	3.40467	156.476	86.9395
235529_x_at	\N	\N	\N	0.210848	30	4.47266	197.526	106.652
206551_x_at	KLHL24	54800	kelch-like 24 (Drosophila)	0.2062	30	7.20757	136.397	70.9324
203970_s_at	PEX3	8504	peroxisomal biogenesis factor 3	0.202029	30	5.87279	207.944	107.059
207268_x_at	ABI2	10152	abl-interactor 2	0.196869	30	5.51009	149.688	74.9407
207002_s_at	PLAGL1	5325	pleiomorphic adenoma gene-like 1	0.194275	30	4.36382	510.166	200.796
202457_s_at	PPP3CA	5530	protein phosphatase 3 (formerly 2B), catalytic subunit, alpha isoform	0.322628	18	6.20831	639.53	355.213
212835_at	FAM175B	23172	family with sequence similarity 175, member B	0.272717	18	4.10112	150.981	63.7586
203079_s_at	CUL2	8453	cullin 2	0.224494	18	4.18216	301.351	149.277
201261_x_at	BGN	633	biglycan	0.410456	83	12.9533	515.557	33.5276
213905_x_at	BGN	633	biglycan	0.383679	83	14.8969	507.958	20.4574
204475_at	MMP1	4312	matrix metallopeptidase 1 (interstitial collagenase)	0.343589	83	9.15176	5307.86	14.8255
210180_s_at	TRA2B	6434	transformer 2 beta homolog (Drosophila)	0.227071	83	5.15684	157.022	51.6343
228075_x_at	TFB1M	51106	transcription factor B1, mitochondrial	0.205105	83	6.76958	164.963	58.7023
204459_at	CSTF2	1478	cleavage stimulation factor, 3' pre-RNA, subunit 2, 64kDa	0.200155	83	3.26284	183.397	101.215
218135_at	ERGIC2	51290	ERGIC and golgi 2	0.192912	83	3.17658	414.539	270.602
228537_at	GLI2	2736	GLI family zinc finger 2	0.413621	58	5.17075	127.132	29.4816
218889_at	NOC3L	64318	nucleolar complex associated 3 homolog (S. cerevisiae)	0.375336	58	6.48072	395.145	167.279
202313_at	PPP2R2A	5520	protein phosphatase 2 (formerly 2A), regulatory subunit B, alpha isoform	0.357672	58	6.36667	429.803	243.488
227470_at	ZNF48	197407	zinc finger protein 48	0.356244	58	5.28971	104.912	64.6591
224610_at	SNHG1	23642	small nucleolar RNA host gene 1 (non-protein coding)	0.320788	58	5.45892	678.47	296.083
213291_s_at	UBE3A	7337	ubiquitin protein ligase E3A	0.315181	58	7.17146	424.993	212.352
221652_s_at	C12orf11	55726	chromosome 12 open reading frame 11	0.309891	58	5.28436	541.865	274.835
202115_s_at	NOC2L	26155	nucleolar complex associated 2 homolog (S. cerevisiae)	0.302472	58	4.99638	159.387	87.9834
200870_at	STRAP	11171	serine/threonine kinase receptor associated protein	0.292989	58	6.79646	3025	1993.38
230032_at	OSGEPL1	64172	O-sialoglycoprotein endopeptidase-like 1	0.288482	58	5.73117	106.702	26.4262
219163_at	ZNF562	54811	zinc finger protein 562	0.284551	58	4.67494	112.346	56.6502
209161_at	PRPF4	9128	PRP4 pre-mRNA processing factor 4 homolog (yeast)	0.273988	58	6.80034	360.236	125.314
218239_s_at	GTPBP4	23560	GTP binding protein 4	0.260345	58	7.011	520.007	221.212
225082_at	CPSF3	51692	cleavage and polyadenylation specific factor 3, 73kDa	0.250597	58	3.93492	412.415	245.681
204570_at	COX7A1	1346	cytochrome c oxidase subunit VIIa polypeptide 1 (muscle)	0.248841	58	9.55997	427.472	11.478
201387_s_at	UCHL1	7345	ubiquitin carboxyl-terminal esterase L1 (ubiquitin thiolesterase)	0.241577	58	7.14385	909.802	30.9562
229595_at	CHCHD4	131474	coiled-coil-helix-coiled-coil-helix domain containing 4	0.24035	58	3.37108	201.196	118.668
204823_at	NAV3	89795	neuron navigator 3	0.237356	58	5.31836	389.611	80.7506
222985_at	YWHAG	7532	tyrosine 3-monooxygenase/tryptophan 5-monooxygenase activation protein, gamma polypeptide	0.236182	58	5.38127	2534.55	1610.28
202159_at	FARSA	2193	phenylalanyl-tRNA synthetase, alpha subunit	0.234297	58	5.01288	159.306	81.5152
221987_s_at	TSR1	55720	TSR1, 20S rRNA accumulation, homolog (S. cerevisiae)	0.23357	58	4.51691	115.338	49.2589
223413_s_at	LYAR	55646	Ly1 antibody reactive homolog (mouse)	0.228881	58	4.05	204.854	83.2027
214452_at	BCAT1	586	branched chain aminotransferase 1, cytosolic	0.22694	58	4.24091	171.187	40.6611
209822_s_at	VLDLR	7436	very low density lipoprotein receptor	0.226442	58	9.05486	286.238	32.1491
203138_at	HAT1	8520	histone acetyltransferase 1	0.221738	58	3.7415	903.065	370.015
203696_s_at	RFC2	5982	replication factor C (activator 1) 2, 40kDa	0.214993	58	3.19053	267.748	71.1369
214086_s_at	PARP2	10038	poly (ADP-ribose) polymerase 2	0.213766	58	3.45641	292.846	97.514
213944_x_at	GNA11	2767	guanine nucleotide binding protein (G protein), alpha 11 (Gq class)	0.210564	58	5.30646	323.216	195.074
209900_s_at	SLC16A1	6566	solute carrier family 16, member 1 (monocarboxylic acid transporter 1)	0.210138	58	5.05167	173.999	73.2567
210115_at	RPL39L	116832	ribosomal protein L39-like	0.209186	58	4.18351	103.694	17.8097
212846_at	RRP1B	23076	ribosomal RNA processing 1 homolog B (S. cerevisiae)	0.206005	58	6.10925	513.312	241.849
202573_at	CSNK1G2	1455	casein kinase 1, gamma 2	0.20503	58	4.03613	232.389	169.433
211747_s_at	LSM5	23658	LSM5 homolog, U6 small nuclear RNA associated (S. cerevisiae)	0.201344	58	2.99823	814.168	425.587
209302_at	POLR2H	5437	polymerase (RNA) II (DNA directed) polypeptide H	0.19941	58	5.48918	443.228	248.202
219110_at	GAR1	54433	GAR1 ribonucleoprotein homolog (yeast)	0.197709	58	4.41758	523.851	288.999
205004_at	NKRF	55922	NFKB repressing factor	0.196151	58	4.45597	136.419	89.2895
224616_at	DYNC1LI2	1783	dynein, cytoplasmic 1, light intermediate chain 2	0.194987	58	3.66027	1938.8	1342.36
209526_s_at	HDGFRP3	50810	hepatoma-derived growth factor, related protein 3	0.194543	58	6.21792	334.479	184.502
226517_at	BCAT1	586	branched chain aminotransferase 1, cytosolic	0.191297	58	4.51071	813.707	199.943
201873_s_at	ABCE1	6059	ATP-binding cassette, sub-family E (OABP), member 1	0.190333	58	4.86789	462.828	214.291
208921_s_at	SRI	6717	sorcin	0.550431	23	17.2143	1608.03	524.197
208920_at	SRI	6717	sorcin	0.375202	23	7.64054	131.602	39.9708
218920_at	FLJ10404	54540	hypothetical protein FLJ10404	0.218891	23	3.68888	169.682	85.1534
225476_at	BAT4	7918	HLA-B associated transcript 4	0.21865	23	4.62802	108.67	57.0714
212931_at	TCF20	6942	transcription factor 20 (AR1)	0.198389	23	5.15547	166.529	117.835
226168_at	ZFAND2B	130617	zinc finger, AN1-type domain 2B	0.325473	67	8.99229	159.992	72.286
204706_at	INPP5E	56623	inositol polyphosphate-5-phosphatase, 72 kDa	0.325094	67	5.23714	180.215	90.7324
233049_x_at	STUB1	10273	STIP1 homology and U-box containing protein 1	0.313798	67	5.59116	686.021	374.458
209044_x_at	SF3B4	10262	splicing factor 3b, subunit 4, 49kDa	0.311791	67	4.19782	426.767	198.165
217934_x_at	STUB1	10273	STIP1 homology and U-box containing protein 1	0.298959	67	5.64546	583.923	343.494
210023_s_at	PCGF1	84759	polycomb group ring finger 1	0.290316	67	5.92355	263.201	112.109
233625_x_at	CPSF3L	54973	cleavage and polyadenylation specific factor 3-like	0.285264	67	5.9694	296.816	163.581
201039_s_at	RAD23A	5886	RAD23 homolog A (S. cerevisiae)	0.283444	67	5.90775	341.556	172.451
1557905_s_at	CD44	960	CD44 molecule (Indian blood group)	0.278945	67	4.17061	1773.12	545.893
211564_s_at	PDLIM4	8572	PDZ and LIM domain 4	0.276778	67	7.0041	236.89	41.6725
209051_s_at	RALGDS	5900	ral guanine nucleotide dissociation stimulator	0.275422	67	7.17491	100.31	48.573
209835_x_at	CD44	960	CD44 molecule (Indian blood group)	0.275216	67	10.0261	1932.19	513.473
206845_s_at	RNF40	9810	ring finger protein 40	0.269126	67	5.22833	137.693	71.7154
218494_s_at	SLC2A4RG	56731	SLC2A4 regulator	0.268028	67	5.58718	245.488	109.96
201324_at	EMP1	2012	epithelial membrane protein 1	0.266807	67	5.33052	4313.06	1940.68
207621_s_at	PEMT	10400	phosphatidylethanolamine N-methyltransferase	0.266705	67	5.7241	236.743	106.367
225104_at	ZNF598	90850	zinc finger protein 598	0.266106	67	5.22494	172.693	69.5876
223050_s_at	FBXW5	54461	F-box and WD repeat domain containing 5	0.265063	67	7.71352	145.94	69.7016
220326_s_at	FLJ10357	55701	hypothetical protein FLJ10357	0.264133	67	7.19912	248.357	89.9969
223019_at	FAM129B	64855	family with sequence similarity 129, member B	0.254661	67	4.3468	883.48	351.127
206284_x_at	CLTB	1212	clathrin, light chain (Lcb)	0.253555	67	3.75914	295.326	157.221
36936_at	TSTA3	7264	tissue specific transplantation antigen P35B	0.251658	67	4.95636	395.703	185.132
202477_s_at	TUBGCP2	10844	tubulin, gamma complex associated protein 2	0.250424	67	8.37369	227.325	115.306
212014_x_at	CD44	960	CD44 molecule (Indian blood group)	0.249376	67	9.7284	1272.28	368.554
211031_s_at	CLIP2	7461	CAP-GLY domain containing linker protein 2	0.247198	67	5.55321	116.377	42.3552
222222_s_at	HOMER3	9454	homer homolog 3 (Drosophila)	0.245572	67	4.66695	101.625	46.9944
227511_at	SAMD4B	55095	Sterile alpha motif domain containing 4B	0.23656	67	5.24266	102.579	44.1921
201046_s_at	RAD23A	5886	RAD23 homolog A (S. cerevisiae)	0.236543	67	4.36669	472.992	220.288
223198_x_at	COMMD5	28991	COMM domain containing 5	0.230462	67	4.94634	202.419	125.542
202771_at	FAM38A	9780	family with sequence similarity 38, member A	0.226565	67	6.49866	882.636	308.607
209263_x_at	TSPAN4	7106	tetraspanin 4	0.225714	67	5.02423	823.648	428.414
223321_s_at	FGFRL1	53834	fibroblast growth factor receptor-like 1	0.225186	67	5.8053	169.584	63.7701
212124_at	ZMIZ1	57178	zinc finger, MIZ-type containing 1	0.224327	67	4.45684	1188.16	504.952
205542_at	STEAP1	26872	six transmembrane epithelial antigen of the prostate 1	0.223195	67	5.4942	1108.09	150.543
204490_s_at	CD44	960	CD44 molecule (Indian blood group)	0.222467	67	9.50084	1532.02	488.81
218084_x_at	FXYD5	53827	FXYD domain containing ion transport regulator 5	0.222466	67	6.17988	1611.76	619.228
220134_x_at	FAM176B	55194	family with sequence similarity 176, member B	0.221491	67	4.03787	302.683	174.329
213105_s_at	C16orf42	115939	chromosome 16 open reading frame 42	0.220509	67	4.08773	231.143	121.536
211535_s_at	FGFR1	2260	fibroblast growth factor receptor 1	0.217486	67	4.57817	438.44	203.718
201797_s_at	VARS	7407	valyl-tRNA synthetase	0.216888	67	4.59277	161.693	64.6636
210428_s_at	HGS	9146	hepatocyte growth factor-regulated tyrosine kinase substrate	0.216765	67	5.10114	533.61	219.046
212025_s_at	FLII	2314	flightless I homolog (Drosophila)	0.21626	67	6.72626	272.515	136.327
224252_s_at	FXYD5	53827	FXYD domain containing ion transport regulator 5	0.214199	67	5.94581	885.797	337.831
210609_s_at	TP53I3	9540	tumor protein p53 inducible protein 3	0.211388	67	7.29827	399.552	114.663
220525_s_at	AUP1	550	ancient ubiquitous protein 1	0.208759	67	3.52754	514.868	235.541
204489_s_at	CD44	960	CD44 molecule (Indian blood group)	0.208329	67	5.34609	1870.34	627.384
203258_at	DRAP1	10589	DR1-associated protein 1 (negative cofactor 2 alpha)	0.207973	67	7.02818	846.79	225.022
218181_s_at	MAP4K4	9448	mitogen-activated protein kinase kinase kinase kinase 4	0.207773	67	4.01705	509.512	299.928
201361_at	TMEM109	79073	transmembrane protein 109	0.207622	67	3.50703	392.008	246.383
211358_s_at	CIZ1	25792	CDKN1A interacting zinc finger protein 1	0.20351	67	5.49982	105.863	54.2755
201851_at	SH3GL1	6455	SH3-domain GRB2-like 1	0.201736	67	4.16786	287.935	148.53
212968_at	RFNG	5986	RFNG O-fucosylpeptide 3-beta-N-acetylglucosaminyltransferase	0.200106	67	4.02464	139.967	69.7726
1554600_s_at	LMNA	4000	lamin A/C	0.199566	67	4.86276	1321.84	492.995
205546_s_at	TYK2	7297	tyrosine kinase 2	0.198252	67	4.06772	261.462	149.094
202326_at	EHMT2	10919	euchromatic histone-lysine N-methyltransferase 2	0.197686	67	3.82134	150.289	75.7101
202888_s_at	ANPEP	290	alanyl (membrane) aminopeptidase	0.196905	67	4.09097	1014.38	140.348
219569_s_at	TMEM22	80723	transmembrane protein 22	0.194631	67	6.07655	319.813	123.948
218533_s_at	UCKL1	54963	uridine-cytidine kinase 1-like 1	0.193648	67	5.85605	217.594	117.742
212086_x_at	LMNA	4000	lamin A/C	0.193188	67	7.41256	1412.01	551.607
220742_s_at	NGLY1	55768	N-glycanase 1	0.332487	75	6.11942	278.486	143.857
44120_at	ADCK2	90956	aarF domain containing kinase 2	0.292664	75	9.73199	121.892	51.0167
202681_at	USP4	7375	ubiquitin specific peptidase 4 (proto-oncogene)	0.289667	75	4.76745	232.31	155.333
208313_s_at	SF1	7536	splicing factor 1	0.288409	75	4.86019	287.794	128.378
203919_at	TCEA2	6919	transcription elongation factor A (SII), 2	0.274322	75	3.98122	255.852	82.2054
213671_s_at	MARS	4141	methionyl-tRNA synthetase	0.267277	75	5.44774	1275.92	550.114
209025_s_at	SYNCRIP	10492	synaptotagmin binding, cytoplasmic RNA interacting protein	0.249908	75	6.05168	853.358	441.172
227605_at	AIMP1	9255	aminoacyl tRNA synthetase complex-interacting multifunctional protein 1	0.242146	75	4.79137	153.229	60.1529
242140_at	\N	\N	\N	0.234395	75	4.77014	183.387	70.8332
224810_s_at	ANKRD13A	88455	ankyrin repeat domain 13A	0.224616	75	4.65092	1524.58	898.73
226052_at	BRD4	23476	bromodomain containing 4	0.222449	75	3.91013	767.905	467.635
212048_s_at	YARS	8565	tyrosyl-tRNA synthetase	0.217049	75	5.47819	1105.79	560.47
223374_s_at	B3GALNT1	8706	beta-1,3-N-acetylgalactosaminyltransferase 1 (globoside blood group)	0.213055	75	4.49239	112.542	35.7483
218898_at	FAM57A	79850	family with sequence similarity 57, member A	0.191559	75	3.96808	310.915	153.363
200665_s_at	SPARC	6678	secreted protein, acidic, cysteine-rich (osteonectin)	0.395957	25	9.62117	6439.96	2404.28
209058_at	EDF1	8721	endothelial differentiation-related factor 1	0.361628	25	6.38258	1502.04	797.57
209580_s_at	MBD4	8930	methyl-CpG binding domain protein 4	0.354697	25	7.5245	226.677	114.829
211161_s_at	COL3A1	1281	collagen, type III, alpha 1	0.353927	25	8.48666	1881.96	53.2971
213242_x_at	KIAA0284	283638	KIAA0284	0.347406	25	4.29712	158.762	109.771
215076_s_at	COL3A1	1281	collagen, type III, alpha 1	0.314961	25	7.01621	4722.85	345.988
201852_x_at	COL3A1	1281	collagen, type III, alpha 1	0.313337	25	6.10282	3122.76	171.712
233179_x_at	SIRT6	51548	sirtuin (silent mating type information regulation 2 homolog) 6 (S. cerevisiae)	0.293661	25	9.21642	118.94	77.6912
227268_at	RNFT1	51136	ring finger protein, transmembrane 1	0.29021	25	5.57699	102.816	36.5179
31861_at	IGHMBP2	3508	immunoglobulin mu binding protein 2	0.285353	25	5.43088	128.866	84.005
203192_at	ABCB6	10058	ATP-binding cassette, sub-family B (MDR/TAP), member 6	0.281261	25	9.275	108.769	24.473
223982_s_at	PNPLA8	50640	patatin-like phospholipase domain containing 8	0.277471	25	7.09775	462.093	262.451
229265_at	SKI	6497	v-ski sarcoma viral oncogene homolog (avian)	0.256671	25	4.18137	549.121	231.741
202310_s_at	COL1A1	1277	collagen, type I, alpha 1	0.249241	25	11.005	7978.63	1197.46
202404_s_at	COL1A2	1278	collagen, type I, alpha 2	0.244814	25	9.46033	8820.95	2822.5
217898_at	C15orf24	56851	chromosome 15 open reading frame 24	0.236055	25	4.95777	1136.07	691.708
203727_at	SKIV2L	6499	superkiller viralicidic activity 2-like (S. cerevisiae)	0.227407	25	4.7972	150.703	95.3963
227300_at	TMEM119	338773	transmembrane protein 119	0.217665	25	5.75463	250.162	17.8764
213429_at	\N	\N	\N	0.215313	25	4.64889	340.944	69.7761
201843_s_at	EFEMP1	2202	EGF-containing fibulin-like extracellular matrix protein 1	0.208805	25	5.82811	980.184	16.2594
209335_at	DCN	1634	decorin	0.206328	25	5.47268	829.612	59.3351
226357_at	USP19	10869	ubiquitin specific peptidase 19	0.204586	25	5.62469	161.524	104.935
226311_at	\N	\N	\N	0.20379	25	4.97287	812.296	199.881
208029_s_at	LAPTM4B	55353	lysosomal protein transmembrane 4 beta	0.203057	25	4.51901	610.098	306.398
227395_at	TBCEL	219899	Tubulin folding cofactor E-like	0.202482	25	4.1437	213.378	111.949
227841_at	CEMP1	752014	Cementum protein 1	0.199829	25	7.18285	116.625	59.3221
203460_s_at	PSEN1	5663	presenilin 1	0.196418	25	3.73736	287.785	187.782
201934_at	WDR82	80335	WD repeat domain 82	0.195855	25	4.57667	1277.47	858.897
224593_at	ZNF664	144348	zinc finger protein 664	0.294515	64	5.6132	672.503	340.41
211952_at	IPO5	3843	importin 5	0.378795	89	8.41232	225.501	98.5672
217823_s_at	UBE2J1	51465	ubiquitin-conjugating enzyme E2, J1 (UBC6 homolog, yeast)	0.344286	89	6.18423	415.825	215.907
213031_s_at	WDR73	84942	WD repeat domain 73	0.330587	89	5.75571	244.255	123.286
211776_s_at	EPB41L3	23136	erythrocyte membrane protein band 4.1-like 3	0.330461	89	6.43523	176.772	11.2851
216064_s_at	AGA	175	aspartylglucosaminidase	0.299479	89	5.47596	202.419	36.6683
224935_at	EIF2S3	1968	eukaryotic translation initiation factor 2, subunit 3 gamma, 52kDa	0.284953	89	7.1988	878.83	373.216
210276_s_at	NOL12 /// TRIOBP	11078 /// 79159	nucleolar protein 12 /// TRIO and F-actin binding protein	0.279969	89	4.6963	755.473	297.9
221788_at	\N	\N	\N	0.271384	89	4.0167	225.547	118.864
227584_at	NAV1	89796	neuron navigator 1	0.267179	89	5.84147	270.623	82.2257
204332_s_at	AGA	175	aspartylglucosaminidase	0.252456	89	5.57574	374.853	97.4338
224865_at	FAR1	84188	fatty acyl CoA reductase 1	0.240378	89	5.45475	219.241	82.203
224772_at	NAV1	89796	neuron navigator 1	0.238856	89	5.95881	347.509	106.351
200598_s_at	HSP90B1	7184	heat shock protein 90kDa beta (Grp94), member 1	0.235453	89	5.23864	1706.36	628.515
201660_at	ACSL3	2181	Acyl-CoA synthetase long-chain family member 3	0.228271	89	5.88999	294.286	122.913
200599_s_at	HSP90B1	7184	heat shock protein 90kDa beta (Grp94), member 1	0.223765	89	5.97792	3602.67	1773.97
227033_at	PDIA3	2923	protein disulfide isomerase family A, member 3	0.217969	89	4.56731	275.884	125.145
212609_s_at	AKT3	10000	V-akt murine thymoma viral oncogene homolog 3 (protein kinase B, gamma)	0.210934	89	5.66098	337.385	155.268
204493_at	BID	637	BH3 interacting domain death agonist	0.209494	89	4.44152	117.18	46.8426
216640_s_at	PDIA6	10130	protein disulfide isomerase family A, member 6	0.205299	89	3.78401	1577.1	767.186
212561_at	DENND5A	23258	DENN/MADD domain containing 5A	0.200586	89	6.00618	941.113	523.185
225095_at	SPTLC2	9517	Serine palmitoyltransferase, long chain base subunit 2	0.199681	89	5.31376	153.03	44.9083
224688_at	C7orf42	55069	chromosome 7 open reading frame 42	0.19791	89	5.91015	444.046	248.132
226993_at	\N	\N	\N	0.196693	89	5.8272	220.063	88.7587
200652_at	SSR2	6746	signal sequence receptor, beta (translocon-associated protein beta)	0.191943	89	3.78631	2070.96	1293.38
208788_at	ELOVL5	60481	ELOVL family member 5, elongation of long chain fatty acids (FEN1/Elo2, SUR4/Elo3-like, yeast)	0.19157	89	5.61247	1965.67	1056.68
218584_at	TCTN1	79600	tectonic family member 1	0.190308	89	5.10001	174.996	95.3893
200719_at	SKP1	6500	S-phase kinase-associated protein 1	0.25125	61	5.2281	115.363	60.219
218573_at	MAGEH1	28986	melanoma antigen family H, 1	0.210647	61	5.93138	246.605	139.808
226408_at	TEAD2	8463	TEA domain family member 2	0.198042	61	4.22863	142.8	60.5344
211275_s_at	GYG1	2992	glycogenin 1	0.296041	91	8.58417	1127.3	310.187
217971_at	MAPKSP1	8649	MAPK scaffold protein 1	0.254879	91	4.01834	713.963	424.382
222533_at	CRBN	51185	cereblon	0.250447	91	4.8363	338.897	168.605
224707_at	C5orf32	84418	chromosome 5 open reading frame 32	0.239973	91	6.86657	557.199	189.744
228993_s_at	NCRNA00081	92482	non-protein coding RNA 81	0.227141	91	3.29852	309.554	113.466
217906_at	KLHDC2	23588	kelch domain containing 2	0.220207	91	5.45017	932.051	558.032
226728_at	SLC27A1	376497	solute carrier family 27 (fatty acid transporter), member 1	0.218777	91	4.56431	150.861	69.4113
221735_at	WDR48	57599	WD repeat domain 48	0.197833	91	4.45476	255.933	143.679
211941_s_at	PEBP1	5037	phosphatidylethanolamine binding protein 1	0.262511	56	6.69085	1092.56	527.379
217860_at	LOC732160 /// NDUFA10	4705 /// 732160	similar to NADH dehydrogenase (ubiquinone) 1 alpha subcomplex, 10, 42kDa precursor /// NADH dehydrogenase (ubiquinone) 1 alpha subcomplex, 10, 42kDa	0.225696	56	3.43015	665.384	435.087
203215_s_at	MYO6	4646	myosin VI	0.222483	56	5.69993	100.542	43.8038
201662_s_at	ACSL3	2181	acyl-CoA synthetase long-chain family member 3	0.220143	56	6.70094	341.708	165.508
227481_at	CNKSR3	154043	CNKSR family member 3	0.202242	56	5.76192	135.372	31.3724
226013_at	TRAK1	22906	trafficking protein, kinesin binding 1	0.200414	56	4.15771	120.325	33.5457
203367_at	DUSP14	11072	dual specificity phosphatase 14	0.196358	56	4.53917	641.993	334.789
221829_s_at	TNPO1	3842	transportin 1	0.192256	56	5.43947	2627.18	1871.3
215245_x_at	FMR1	2332	fragile X mental retardation 1	0.252964	59	8.37437	579.365	213.077
212493_s_at	SETD2	29072	SET domain containing 2	0.21532	59	4.52133	192.208	121.342
211475_s_at	BAG1	573	BCL2-associated athanogene	0.326097	22	4.39919	197.597	85.3313
201716_at	SNX1	6642	sorting nexin 1	0.221497	22	4.56369	457.192	251.234
201818_at	LPCAT1	79888	lysophosphatidylcholine acyltransferase 1	0.200112	22	4.10557	186.229	100.846
204049_s_at	PHACTR2	9749	phosphatase and actin regulator 2	0.274037	15	3.57529	607.355	315.696
202071_at	SDC4	6385	syndecan 4	0.198324	15	4.38926	756.265	391.86
201767_s_at	ELAC2	60528	elaC homolog 2 (E. coli)	0.314165	45	5.61238	216.965	113.142
236987_at	\N	\N	\N	0.220711	45	4.79246	104.99	39.5847
225681_at	CTHRC1	115908	collagen triple helix repeat containing 1	0.217726	45	4.85881	3349.78	715.077
224746_at	KIAA1522	57648	KIAA1522	0.201085	45	5.15546	113.149	56.2262
59999_at	HIF1AN	55662	hypoxia inducible factor 1, alpha subunit inhibitor	0.332714	80	7.5579	121.767	54.8935
226648_at	HIF1AN	55662	hypoxia inducible factor 1, alpha subunit inhibitor	0.243807	80	5.20905	169.091	95.8555
204639_at	ADA	100	adenosine deaminase	0.415279	46	7.62688	284.873	28.9896
216705_s_at	ADA	100	adenosine deaminase	0.331362	46	6.2861	188.584	32.0141
219496_at	ANKRD57	65124	ankyrin repeat domain 57	0.313791	46	5.25904	115.008	39.3764
201713_s_at	RANBP2	5903	RAN binding protein 2	0.306593	46	5.54382	392.337	175.237
202948_at	IL1R1	3554	interleukin 1 receptor, type I	0.302207	46	6.02939	725.388	75.3214
212294_at	GNG12	55970	guanine nucleotide binding protein (G protein), gamma 12	0.272098	46	5.80655	2594.46	1614.43
221786_at	C6orf120	387263	chromosome 6 open reading frame 120	0.255581	46	5.92461	464.202	252.04
208702_x_at	APLP2	334	amyloid beta (A4) precursor-like protein 2	0.253879	46	4.85169	1113.47	252.887
212907_at	SLC30A1	7779	Solute carrier family 30 (zinc transporter), member 1	0.250786	46	6.54429	735.268	123.106
203373_at	SOCS2	8835	suppressor of cytokine signaling 2	0.242525	46	3.42608	671.857	93.8185
224987_at	C6orf89	221477	chromosome 6 open reading frame 89	0.240891	46	4.69532	178.23	84.6826
214875_x_at	APLP2	334	amyloid beta (A4) precursor-like protein 2	0.240288	46	3.8436	691.208	161.17
208704_x_at	APLP2	334	amyloid beta (A4) precursor-like protein 2	0.236712	46	4.0858	1435.91	395.076
212192_at	KCTD12	115207	potassium channel tetramerisation domain containing 12	0.232668	46	5.74117	374.254	68.2142
202832_at	GCC2	9648	GRIP and coiled-coil domain containing 2	0.224956	46	5.21371	225.631	107.253
225621_at	ALG2	85365	asparagine-linked glycosylation 2, alpha-1,3-mannosyltransferase homolog (S. cerevisiae)	0.212426	46	4.39214	778.378	491.004
211404_s_at	APLP2	334	amyloid beta (A4) precursor-like protein 2	0.209559	46	4.92736	811.426	205.258
210137_s_at	DCTD	1635	dCMP deaminase	0.205087	46	4.31277	674.774	475.977
203350_at	AP1G1	164	adaptor-related protein complex 1, gamma 1 subunit	0.204534	46	5.25107	272.31	171.904
211563_s_at	C19orf2	8725	chromosome 19 open reading frame 2	0.20433	46	4.90652	242.85	150.676
227059_at	GPC6	10082	glypican 6	0.202629	46	4.29434	303.126	54.1614
227001_at	NIPAL2	79815	NIPA-like domain containing 2	0.202074	46	4.39345	211.315	68.875
207986_x_at	CYB561	1534	cytochrome b-561	0.199655	46	4.26205	124.539	82.5568
236129_at	GALNT5	11227	UDP-N-acetyl-alpha-D-galactosamine:polypeptide N-acetylgalactosaminyltransferase 5 (GalNAc-T5)	0.198225	46	6.10342	198.779	15.6474
212188_at	KCTD12	115207	potassium channel tetramerisation domain containing 12	0.195637	46	4.68784	343.067	73.1392
223730_at	GPC6	10082	glypican 6	0.193571	46	5.07138	155.241	34.0197
201878_at	ARIH1	25820	ariadne homolog, ubiquitin-conjugating enzyme E2 binding protein, 1 (Drosophila)	0.192304	46	6.43056	130.378	80.8395
208248_x_at	APLP2	334	amyloid beta (A4) precursor-like protein 2	0.192295	46	3.96485	1451.05	424.246
1557080_s_at	ITGBL1	9358	integrin, beta-like 1 (with EGF-like repeat domains)	0.192197	46	3.69821	456.652	66.7345
222834_s_at	GNG12	55970	guanine nucleotide binding protein (G protein), gamma 12	0.19209	46	4.19471	395.503	185.75
200090_at	FNTA	2339	farnesyltransferase, CAAX box, alpha	0.190286	46	4.67942	1356.13	980.457
242725_at	\N	\N	\N	0.354578	73	7.96367	109.754	37.9737
217591_at	SKIL	6498	SKI-like oncogene	0.312917	73	5.41957	219.775	78.3408
235041_at	GOSR2	9570	golgi SNAP receptor complex member 2	0.297752	73	5.43905	115.865	71.0606
235834_at	CALD1	800	Caldesmon 1	0.289528	73	5.51146	105.31	21.6496
238156_at	\N	\N	\N	0.273681	73	5.53226	167.014	80.4155
1569150_x_at	PDLIM7	9260	PDZ and LIM domain 7 (enigma)	0.272309	73	6.64323	122.622	35.5683
222108_at	AMIGO2	347902	adhesion molecule with Ig-like domain 2	0.267357	73	5.07746	1171.53	61.3428
202822_at	LPP	4026	LIM domain containing preferred translocation partner in lipoma	0.267163	73	4.81789	343.358	136.667
230058_at	LOC646891 /// SDCCAG3	10807 /// 646891	similar to Serologically defined colon cancer antigen 3 /// serologically defined colon cancer antigen 3	0.235302	73	5.7112	113.42	47.8744
204363_at	F3	2152	coagulation factor III (thromboplastin, tissue factor)	0.231288	73	6.01504	597.953	43.674
213051_at	ZC3HAV1	56829	zinc finger CCCH-type, antiviral 1	0.229581	73	5.51638	375.12	164.881
212643_at	MAPK1IP1L	93487	mitogen-activated protein kinase 1 interacting protein 1-like	0.225353	73	4.34127	2018.37	1332.44
228785_at	ZNF281	23528	Zinc finger protein 281	0.221955	73	4.59958	991.081	459.353
35776_at	ITSN1	6453	intersectin 1 (SH3 domain protein)	0.212016	73	3.41594	228.191	145.104
212030_at	RBM25	58517	RNA binding motif protein 25	0.207409	73	3.5267	308.182	187.721
209318_x_at	PLAGL1	5325	pleiomorphic adenoma gene-like 1	0.201717	73	4.23916	818.244	393.73
236649_at	DTWD1	56986	DTW domain containing 1	0.198568	73	5.10464	205.814	62.6238
225227_at	\N	\N	\N	0.19855	73	4.31853	573.981	244.895
230183_at	EXT1	2131	exostoses (multiple) 1	0.19681	73	3.56124	207.369	73.7103
209486_at	UTP3	57050	UTP3, small subunit (SSU) processome component, homolog (S. cerevisiae)	0.196553	73	5.45591	375.433	244.234
214696_at	C17orf91	84981	chromosome 17 open reading frame 91	0.192457	73	5.3347	768.693	301.716
200931_s_at	VCL	7414	vinculin	0.192012	73	4.37307	1525.38	864.503
206953_s_at	LPHN2	23266	latrophilin 2	0.262323	12	6.75455	205.662	30.0453
201426_s_at	VIM	7431	vimentin	0.457832	72	14.824	16698	10426.4
218273_s_at	PDP1	54704	pyruvate dehyrogenase phosphatase catalytic subunit 1	0.437884	72	6.39207	192.856	78.9525
239331_at	\N	\N	\N	0.411254	72	5.27374	365.609	30.9839
218330_s_at	NAV2	89797	neuron navigator 2	0.361965	72	6.70321	365.796	86.0333
225545_at	EEF2K	29904	eukaryotic elongation factor-2 kinase	0.354091	72	6.6356	252.546	89.3753
227833_s_at	MBD6	114785	methyl-CpG binding domain protein 6	0.352755	72	6.21323	198.345	88.218
212548_s_at	FRYL	285527	FRY-like	0.342035	72	8.03127	171.337	71.1568
226049_at	ERC1	23085	ELKS/RAB6-interacting/CAST family member 1	0.332428	72	4.50499	150.255	91.5294
217996_at	PHLDA1	22822	pleckstrin homology-like domain, family A, member 1	0.315123	72	6.78302	683.733	36.4913
201730_s_at	TPR	7175	translocated promoter region (to activated MET oncogene)	0.308677	72	4.54774	452.94	271.121
222572_at	PDP1	54704	pyruvate dehyrogenase phosphatase catalytic subunit 1	0.298416	72	6.80598	536.783	266.204
1558152_at	LOC100131262	100131262	hypothetical LOC100131262	0.295911	72	5.44954	127.885	61.3618
217997_at	PHLDA1	22822	pleckstrin homology-like domain, family A, member 1	0.289906	72	6.07049	327.533	21.7662
204143_s_at	ENOSF1	55556	enolase superfamily member 1	0.289315	72	5.64004	188.102	72.7198
204142_at	ENOSF1	55556	enolase superfamily member 1	0.287084	72	5.29704	245.618	99.933
228095_at	PHF14	9678	PHD finger protein 14	0.271091	72	6.44077	250.2	119.428
223618_at	FMN2	56776	formin 2	0.268336	72	7.85187	536.13	105.424
227566_at	NTM	50863	neurotrimin	0.266551	72	6.61933	839.847	61.1258
200614_at	CLTC	1213	clathrin, heavy chain (Hc)	0.264737	72	5.39042	4464.2	2976.69
215016_x_at	DST	667	dystonin	0.263731	72	5.69585	673.309	270.865
227785_at	SDCCAG8	10806	serologically defined colon cancer antigen 8	0.262927	72	4.60593	113.501	47.7763
200000_s_at	PRPF8	10594	PRP8 pre-mRNA processing factor 8 homolog (S. cerevisiae)	0.261013	72	5.00733	612.296	339.727
212992_at	AHNAK2	113146	AHNAK nucleoprotein 2	0.258849	72	4.04132	266.734	88.6113
202725_at	POLR2A	5430	polymerase (RNA) II (DNA directed) polypeptide A, 220kDa	0.256357	72	7.21908	185.734	90.986
230494_at	SLC20A1	6574	Solute carrier family 20 (phosphate transporter), member 1	0.25235	72	4.10777	143	23.8193
207983_s_at	STAG2	10735	stromal antigen 2	0.250966	72	3.69234	559.533	326.317
212546_s_at	FRYL	285527	FRY-like	0.246011	72	4.89145	123.585	46.8557
219641_at	DET1	55070	de-etiolated homolog 1 (Arabidopsis)	0.242945	72	4.49304	132.146	82.0717
225522_at	AAK1	22848	AP2 associated kinase 1	0.240508	72	5.45717	404.235	221.85
212542_s_at	PHIP	55023	pleckstrin homology domain interacting protein	0.236907	72	7.82477	179.891	70.7853
228453_at	KIAA1632	57724	KIAA1632	0.236322	72	4.12073	180.833	77.9324
227670_at	ZNF75A	7627	zinc finger protein 75a	0.232439	72	6.44459	105.523	46.6364
222488_s_at	DCTN4	51164	dynactin 4 (p62)	0.231313	72	7.52726	1013.62	698.358
220794_at	GREM2	64388	gremlin 2, cysteine knot superfamily, homolog (Xenopus laevis)	0.230335	72	5.99377	927.429	109.19
204602_at	DKK1	22943	dickkopf homolog 1 (Xenopus laevis)	0.229475	72	7.03401	5898.93	1181.24
219966_x_at	BANP	54971	BTG3 associated nuclear protein	0.228684	72	4.76982	262.996	142.602
1555471_a_at	FMN2	56776	formin 2	0.227873	72	7.787	267.911	47.4678
212462_at	MYST4	23522	MYST histone acetyltransferase (monocytic leukemia) 4	0.226984	72	7.05814	260.761	133.591
209049_s_at	ZMYND8	23613	zinc finger, MYND-type containing 8	0.226664	72	6.83352	221.075	90.5644
225842_at	PHLDA1	22822	pleckstrin homology-like domain, family A, member 1	0.219225	72	4.88875	465.983	57.7364
205126_at	VRK2	7444	vaccinia related kinase 2	0.21862	72	5.55858	296.633	154.69
202406_s_at	TIAL1	7073	TIA1 cytotoxic granule-associated RNA binding protein-like 1	0.217748	72	5.06228	735.384	491.177
223195_s_at	SESN2	83667	sestrin 2	0.215349	72	4.09726	355.718	124.476
208598_s_at	HUWE1	10075	HECT, UBA and WWE domain containing 1	0.215181	72	3.65468	272.159	183.493
201506_at	TGFBI	7045	transforming growth factor, beta-induced, 68kDa	0.214065	72	6.78242	12290.5	5579.28
212254_s_at	DST	667	dystonin	0.211808	72	5.3512	542.997	213.545
213074_at	PHIP	55023	pleckstrin homology domain interacting protein	0.208939	72	5.60128	277.786	140.362
233186_s_at	BANP	54971	BTG3 associated nuclear protein	0.206164	72	5.57306	112.104	66.7057
225558_at	GIT2	9815	G protein-coupled receptor kinase interacting ArfGAP 2	0.205296	72	5.5731	414.709	286.732
222020_s_at	NTM	50863	neurotrimin	0.204059	72	6.09039	238.447	24.4428
219002_at	FASTKD1	79675	FAST kinase domains 1	0.200727	72	5.66222	242.008	131.049
209890_at	TSPAN5	10098	tetraspanin 5	0.198945	72	4.73854	373.849	130.664
203156_at	AKAP11	11215	A kinase (PRKA) anchor protein 11	0.197543	72	3.6201	383.755	277.08
235692_at	SH3KBP1	30011	SH3-domain kinase binding protein 1	0.196024	72	4.85255	134.084	49.4682
226843_s_at	PAPD5	64282	PAP associated domain containing 5	0.193928	72	4.78784	154.448	81.4999
228928_x_at	BANP	54971	BTG3 associated nuclear protein	0.191576	72	7.20319	266.61	132.603
218503_at	KIAA1797	54914	KIAA1797	0.191094	72	5.11213	162.217	88.5362
225633_at	DPY19L3	147991	dpy-19-like 3 (C. elegans)	0.328532	51	6.40219	158.412	59.9049
216008_s_at	ARIH2	10425	ariadne homolog 2 (Drosophila)	0.313171	51	7.29783	121.891	63.0285
218867_s_at	C12orf49	79794	chromosome 12 open reading frame 49	0.308592	51	6.05619	100.536	55.1375
203330_s_at	STX5	6811	syntaxin 5	0.301804	51	3.61508	110.916	59.4006
200840_at	KARS	3735	lysyl-tRNA synthetase	0.280104	51	5.48335	3409.54	2336.77
232231_at	RUNX2	860	runt-related transcription factor 2	0.261856	51	8.21103	239.649	59.8271
203545_at	ALG8	79053	asparagine-linked glycosylation 8, alpha-1,3-glucosyltransferase homolog (S. cerevisiae)	0.260124	51	3.98347	375.092	219.438
200975_at	PPT1	5538	palmitoyl-protein thioesterase 1	0.259404	51	5.76901	909.728	454.772
212260_at	GIGYF2	26058	GRB10 interacting GYF protein 2	0.245839	51	6.92269	114.889	52.1228
222435_s_at	UBE2J1	51465	ubiquitin-conjugating enzyme E2, J1 (UBC6 homolog, yeast)	0.239749	51	5.37266	377.51	221.711
203334_at	DHX8	1659	DEAH (Asp-Glu-Ala-His) box polypeptide 8	0.235219	51	5.66086	124.059	73.0162
205512_s_at	AIFM1	9131	apoptosis-inducing factor, mitochondrion-associated, 1	0.227189	51	4.37951	197.813	100.144
223386_at	FAM118B	79607	family with sequence similarity 118, member B	0.220306	51	5.13622	201.232	112.254
201420_s_at	WDR77	79084	WD repeat domain 77	0.213072	51	5.74313	253.525	133.372
200922_at	KDELR1	10945	KDEL (Lys-Asp-Glu-Leu) endoplasmic reticulum protein retention receptor 1	0.211588	51	3.69512	327.639	165.693
209178_at	DHX38	9785	DEAH (Asp-Glu-Ala-His) box polypeptide 38	0.207583	51	4.35578	158.89	93.3075
209021_x_at	KIAA0652	9776	KIAA0652	0.204597	51	4.76511	211.844	115.285
204566_at	PPM1D	8493	protein phosphatase 1D magnesium-dependent, delta isoform	0.196501	51	4.10079	225.323	120.785
203659_s_at	TRIM13	10206	tripartite motif-containing 13	0.323959	53	5.0654	194.727	106.2
225838_at	EPC2	26122	enhancer of polycomb homolog 2 (Drosophila)	0.305485	53	10.4419	135.037	61.9438
205672_at	XPA	7507	xeroderma pigmentosum, complementation group A	0.265378	53	5.85107	116.666	46.5339
228077_at	MRI1	84245	methylthioribose-1-phosphate isomerase homolog (S. cerevisiae)	0.199544	53	8.2105	362.374	136.323
227765_at	\N	\N	\N	0.193146	53	4.99544	263.695	131.238
222752_s_at	TMEM206	55248	transmembrane protein 206	0.235515	2	4.76573	104.504	46.8641
209586_s_at	PRUNE	58497	prune homolog (Drosophila)	0.206066	2	4.23236	131.063	82.4701
211536_x_at	MAP3K7	6885	mitogen-activated protein kinase kinase kinase 7	0.19666	2	4.88406	254.37	103.772
203567_s_at	TRIM38	10475	tripartite motif-containing 38	0.195891	2	5.86866	141.996	65.7582
34689_at	TREX1	11277	three prime repair exonuclease 1	0.307217	X2	4.72588	231.482	150.136
221755_at	EHBP1L1	254102	EH domain binding protein 1-like 1	0.305436	X2	4.05937	136.91	57.3064
209278_s_at	TFPI2	7980	tissue factor pathway inhibitor 2	0.289639	X2	4.1547	2391.84	76.5974
201568_at	UQCRQ	27089	ubiquinol-cytochrome c reductase, complex III subunit VII, 9.5kDa	0.281364	X2	4.85398	2248.31	1686.71
217973_at	DCXR	51181	dicarbonyl/L-xylulose reductase	0.236382	X2	5.07593	171.003	78.0583
201954_at	ARPC1B	10095	actin related protein 2/3 complex, subunit 1B, 41kDa	0.230129	X2	5.00426	1415.47	611.588
209277_at	TFPI2	7980	tissue factor pathway inhibitor 2	0.214862	X2	3.56958	609.932	18.0438
223547_at	JKAMP	51528	JNK1/MAPK8-associated membrane protein	0.213734	X2	3.71457	144.309	87.962
218200_s_at	NDUFB2	4708	NADH dehydrogenase (ubiquinone) 1 beta subcomplex, 2, 8kDa	0.212874	X2	3.66653	1960.39	1436.51
221666_s_at	PYCARD	29108	PYD and CARD domain containing	0.195371	X2	4.11287	160.047	53.1752
37872_at	JRK	8629	jerky homolog (mouse)	0.191628	X2	6.51685	129.956	84.3239
200031_s_at	RPS11	6205	ribosomal protein S11	0.226048	16	7.84226	10299.2	5566.17
223061_at	CHID1	66005	chitinase domain containing 1	0.203366	16	6.01817	247.897	128.629
227705_at	TCEAL7	56849	transcription elongation factor A (SII)-like 7	0.450408	62	10.4961	294.509	14.2976
202068_s_at	LDLR	3949	low density lipoprotein receptor	0.294004	62	6.07575	349.773	69.3125
204808_s_at	TMEM5	10329	transmembrane protein 5	0.291871	62	5.75354	526.185	281.131
202382_s_at	GNPDA1	10007	glucosamine-6-phosphate deaminase 1	0.282986	62	3.87258	366.997	146.547
45714_at	HCFC1R1	54985	host cell factor C1 regulator 1 (XPO1 dependent)	0.272594	62	5.1731	220.679	54.8147
201509_at	IDH3B	3420	isocitrate dehydrogenase 3 (NAD+) beta	0.267173	62	4.08535	159.584	107.828
210418_s_at	IDH3B	3420	isocitrate dehydrogenase 3 (NAD+) beta	0.262587	62	5.54898	500.768	333.97
200818_at	ATP5O	539	ATP synthase, H+ transporting, mitochondrial F1 complex, O subunit	0.256524	62	4.70641	2497.98	1690.44
224948_at	MRPS24	64951	mitochondrial ribosomal protein S24	0.255613	62	5.37013	2259.65	1323.92
225471_s_at	AKT2	208	v-akt murine thymoma viral oncogene homolog 2	0.254121	62	4.84071	143.426	73.4289
222992_s_at	NDUFB9	4715	NADH dehydrogenase (ubiquinone) 1 beta subcomplex, 9, 22kDa	0.251806	62	5.34906	1571.54	1033.24
221263_s_at	SF3B5	83443	splicing factor 3b, subunit 5, 10kDa	0.249951	62	6.42551	1345.41	838.685
208635_x_at	NACA	4666	nascent polypeptide-associated complex alpha subunit	0.249866	62	6.10637	7694.9	5815.5
210014_x_at	IDH3B	3420	isocitrate dehydrogenase 3 (NAD+) beta	0.242672	62	5.46607	499.767	337.349
218074_at	FAM96B	51647	family with sequence similarity 96, member B	0.232677	62	4.12373	1187.12	812.936
227421_at	C21orf57	54059	chromosome 21 open reading frame 57	0.229062	62	4.71304	195.561	90.5698
204559_s_at	LSM7	51690	LSM7 homolog, U6 small nuclear RNA associated (S. cerevisiae)	0.221772	62	5.12259	1248.86	724.819
229322_at	PPP2R5E	5529	protein phosphatase 2, regulatory subunit B', epsilon isoform	0.218318	62	3.45399	434.075	259.458
205711_x_at	ATP5C1	509	ATP synthase, H+ transporting, mitochondrial F1 complex, gamma polypeptide 1	0.217449	62	4.52578	2443.78	1586.05
228763_at	MDP1	145553	magnesium-dependent phosphatase 1	0.205997	62	3.94241	108.009	57.7031
200735_x_at	NACA	4666	nascent polypeptide-associated complex alpha subunit	0.205012	62	7.0184	7871.84	5826.72
201734_at	CLCN3	1182	Chloride channel 3	0.203906	62	3.94716	432.94	293.566
212910_at	THAP11	57215	THAP domain containing 11	0.203621	62	3.99263	151.852	98.3633
218233_s_at	PRICKLE4 /// TOMM6	100188893 /// 29964	prickle homolog 4 (Drosophila) /// translocase of outer mitochondrial membrane 6 homolog (yeast)	0.197766	62	4.21166	2087.91	1296.13
202428_x_at	DBI	1622	diazepam binding inhibitor (GABA receptor modulator, acyl-Coenzyme A binding protein)	0.193774	62	4.17495	1679.53	919.207
209329_x_at	HIGD2A	192286	HIG1 hypoxia inducible domain family, member 2A	0.192362	62	4.24791	871.716	550.558
201472_at	VBP1	7411	von Hippel-Lindau binding protein 1	0.251074	55	4.42803	1313.08	745.29
221960_s_at	RAB2A	5862	RAB2A, member RAS oncogene family	0.3053	81	5.14481	109.842	30.4564
210678_s_at	AGPAT2	10555	1-acylglycerol-3-phosphate O-acyltransferase 2 (lysophosphatidic acid acyltransferase, beta)	0.293754	81	6.37788	108.945	58.3936
203686_at	MPG	4350	N-methylpurine-DNA glycosylase	0.243934	81	5.32285	257.606	149.537
203522_at	CCS	9973	copper chaperone for superoxide dismutase	0.242063	81	4.67468	125.684	68.2052
201828_x_at	FAM127A	8933	family with sequence similarity 127, member A	0.239295	81	5.12904	1928.21	1040.5
200001_at	CAPNS1	826	calpain, small subunit 1	0.221129	81	3.7295	2200.29	1372.98
217729_s_at	AES	166	amino-terminal enhancer of split	0.216485	81	4.41547	334.3	185.885
212454_x_at	HNRPDL	9987	heterogeneous nuclear ribonucleoprotein D-like	0.534403	34	13.5089	1242.45	359.926
225594_at	CREBZF	58487	CREB/ATF bZIP transcription factor	0.472438	34	9.79765	115.867	38.2486
235190_at	\N	\N	\N	0.454404	34	8.72951	267.739	54.5391
202127_at	PRPF4B	8899	PRP4 pre-mRNA processing factor 4 homolog B (yeast)	0.448864	34	8.65995	133.073	38.5819
202220_at	KIAA0907	22889	KIAA0907	0.428393	34	7.94583	504.447	209.808
214779_s_at	SGSM3	27352	small G protein signaling modulator 3	0.42005	34	7.24822	103.186	47.9403
200803_s_at	TMBIM6	7009	transmembrane BAX inhibitor motif containing 6	0.402412	34	7.94043	2266.5	857.905
213359_at	HNRNPD	3184	Heterogeneous nuclear ribonucleoprotein D (AU-rich element RNA binding protein 1, 37kDa)	0.399338	34	10.6091	177.286	21.5387
210716_s_at	CLIP1	6249	CAP-GLY domain containing linker protein 1	0.390804	34	4.84237	157.545	36.8021
221768_at	SFPQ	6421	Splicing factor proline/glutamine-rich (polypyrimidine tract binding protein associated)	0.376728	34	6.97953	181.973	39.0724
213361_at	TDRD7	23424	tudor domain containing 7	0.375686	34	5.61915	139.217	43.2222
201772_at	AZIN1	51582	antizyme inhibitor 1	0.373252	34	9.03866	867.226	276.064
210257_x_at	CUL4B	8450	cullin 4B	0.367213	34	5.51229	318.531	33.7231
228824_s_at	PTGR1	22949	prostaglandin reductase 1	0.36467	34	7.22422	489.901	96.0196
1553928_at	ELMOD2	255520	ELMO/CED-12 domain containing 2	0.359687	34	9.18938	146.979	41.4003
207243_s_at	C2orf61 /// CALM2	285051 /// 805	chromosome 2 open reading frame 61 /// calmodulin 2 (phosphorylase kinase, delta)	0.359674	34	8.23547	9769.87	5499.19
225656_at	EFHC1	114327	EF-hand domain (C-terminal) containing 1	0.35395	34	6.64642	119.375	29.6703
222686_s_at	CPPED1	55313	calcineurin-like phosphoesterase domain containing 1	0.350472	34	6.79382	284.152	65.6625
202213_s_at	CUL4B	8450	cullin 4B	0.345605	34	6.0137	512.748	49.1478
204062_s_at	ULK2	9706	unc-51-like kinase 2 (C. elegans)	0.340019	34	6.52638	110.52	36.8256
202731_at	PDCD4	27250	programmed cell death 4 (neoplastic transformation inhibitor)	0.327323	34	8.41935	158.742	13.3462
209006_s_at	C1orf63	57035	chromosome 1 open reading frame 63	0.327205	34	6.25226	393.688	32.5792
229461_x_at	NEGR1	257194	neuronal growth regulator 1	0.327188	34	6.7135	176.664	27.2877
212631_at	STX7	8417	syntaxin 7	0.325175	34	6.13521	432.101	182.151
228162_at	ESD	2098	esterase D/formylglutathione hydrolase	0.324512	34	5.12826	103.342	53.4688
206414_s_at	ASAP2	8853	ArfGAP with SH3 domain, ankyrin repeat and PH domain 2	0.323762	34	6.53956	426.554	61.6784
1556007_s_at	\N	\N	\N	0.322978	34	9.17478	154.915	18.0649
207124_s_at	GNB5	10681	guanine nucleotide binding protein (G protein), beta 5	0.32259	34	4.77991	200.934	64.7682
222458_s_at	AKIRIN1	79647	akirin 1	0.320765	34	5.61687	161.874	41.3048
1558249_s_at	STX16	8675	syntaxin 16	0.318762	34	8.38447	267.396	43.5382
229891_x_at	KIAA1704	55425	KIAA1704	0.31061	34	5.45122	102.392	40.5665
204342_at	SLC25A24	29957	solute carrier family 25 (mitochondrial carrier; phosphate carrier), member 24	0.310356	34	6.45779	998.898	469.906
201718_s_at	EPB41L2	2037	erythrocyte membrane protein band 4.1-like 2	0.307744	34	5.10088	140.397	43.4512
208934_s_at	LGALS8	3964	lectin, galactoside-binding, soluble, 8	0.307251	34	6.66929	287.582	113.468
205401_at	AGPS	8540	alkylglycerone phosphate synthase	0.306531	34	6.17703	191.433	53.2051
243643_x_at	SLC30A6	55676	solute carrier family 30 (zinc transporter), member 6	0.305672	34	6.34969	109.365	52.0259
201656_at	ITGA6	3655	integrin, alpha 6	0.304905	34	5.53969	240.821	10.6958
205260_s_at	ACYP1	97	acylphosphatase 1, erythrocyte (common) type	0.302064	34	4.92152	157.402	49.6028
201163_s_at	IGFBP7	3490	insulin-like growth factor binding protein 7	0.299811	34	8.20223	2162.93	20.1783
232020_at	SMURF2	64750	SMAD specific E3 ubiquitin protein ligase 2	0.298721	34	5.62329	127.839	22.8754
222422_s_at	NDFIP1	80762	Nedd4 family interacting protein 1	0.296687	34	5.33923	223.625	134.018
225949_at	NRBP2	340371	nuclear receptor binding protein 2	0.296104	34	6.61005	192.541	56.7996
222610_s_at	S100PBP	64766	S100P binding protein	0.295934	34	4.99993	115.275	46.4075
202019_s_at	LANCL1	10314	LanC lantibiotic synthetase component C-like 1 (bacterial)	0.294566	34	5.2803	125.681	33.5533
205351_at	GGCX	2677	gamma-glutamyl carboxylase	0.294221	34	10.1785	130.748	55.7819
208925_at	CLDND1	56650	claudin domain containing 1	0.292307	34	6.66372	401.158	119.926
221895_at	MOSPD2	158747	motile sperm domain containing 2	0.291235	34	5.10928	217.982	78.9673
219017_at	ETNK1	55500	ethanolamine kinase 1	0.291018	34	7.01582	148.638	48.8271
226894_at	SLC35A3	23443	Solute carrier family 35 (UDP-N-acetylglucosamine (UDP-GlcNAc) transporter), member A3	0.290674	34	6.47958	188.501	43.9458
210621_s_at	RASA1	5921	RAS p21 protein activator (GTPase activating protein) 1	0.290378	34	5.16546	764.172	192.662
202348_s_at	TOR1A	1861	torsin family 1, member A (torsin A)	0.290267	34	4.29217	509.47	338.953
215548_s_at	SCFD1	23256	sec1 family domain containing 1	0.290194	34	6.73174	911.493	456.241
221899_at	N4BP2L2	10443	NEDD4 binding protein 2-like 2	0.289659	34	5.82912	141.066	33.7656
215997_s_at	CUL4B	8450	cullin 4B	0.289502	34	5.89116	182.159	16.752
225760_at	MYSM1	114803	Myb-like, SWIRM and MPN domains 1	0.288253	34	8.71936	157.175	29.3049
229795_at	\N	\N	\N	0.288214	34	6.35847	154.159	19.1954
200604_s_at	PRKAR1A	5573	protein kinase, cAMP-dependent, regulatory, type I, alpha (tissue specific extinguisher 1)	0.287048	34	4.83796	671.917	163.4
202069_s_at	IDH3A	3419	isocitrate dehydrogenase 3 (NAD+) alpha	0.286624	34	5.72702	274.713	137.659
239251_at	\N	\N	\N	0.285787	34	8.86549	131.611	26.588
204216_s_at	ZC3H14	79882	zinc finger CCCH-type containing 14	0.285691	34	6.56026	387.296	256.757
205120_s_at	SGCB	6443	sarcoglycan, beta (43kDa dystrophin-associated glycoprotein)	0.285686	34	8.03824	1502.79	524.85
207358_x_at	MACF1	23499	microtubule-actin crosslinking factor 1	0.285337	34	7.42596	302.207	126.146
226665_at	AHSA2	130872	AHA1, activator of heat shock 90kDa protein ATPase homolog 2 (yeast)	0.284058	34	4.79684	176.899	23.6378
200744_s_at	GNB1	2782	guanine nucleotide binding protein (G protein), beta polypeptide 1	0.283969	34	5.18988	1210.96	594.654
1556035_s_at	ZNF207	7756	zinc finger protein 207	0.283343	34	4.86797	142.786	26.7277
225876_at	NIPAL3	57185	NIPA-like domain containing 3	0.281971	34	5.27754	425.871	65.9179
229650_s_at	C19orf42	79086	chromosome 19 open reading frame 42	0.281631	34	7.94384	292.662	135.397
235410_at	NPHP3	27031	nephronophthisis 3 (adolescent)	0.281056	34	4.84453	177.138	82.9262
202721_s_at	GFPT1	2673	glutamine-fructose-6-phosphate transaminase 1	0.280778	34	4.69735	571.785	239.577
201992_s_at	KIF5B	3799	kinesin family member 5B	0.280271	34	5.66248	250.632	89.5374
200805_at	LMAN2	10960	lectin, mannose-binding 2	0.280119	34	5.49102	533.689	333.79
204675_at	SRD5A1	6715	steroid-5-alpha-reductase, alpha polypeptide 1 (3-oxo-5 alpha-steroid delta 4-dehydrogenase alpha 1)	0.280054	34	5.67854	168.833	53.2051
217188_s_at	C14orf1	11161	chromosome 14 open reading frame 1	0.277864	34	5.3694	151.694	56.8002
211855_s_at	SLC25A14	9016	solute carrier family 25 (mitochondrial carrier, brain), member 14	0.277054	34	6.8694	131.611	58.8227
223258_s_at	G2E3	55632	G2/M-phase specific E3 ubiquitin ligase	0.276922	34	7.51736	114.382	29.5731
202784_s_at	NNT	23530	nicotinamide nucleotide transhydrogenase	0.276076	34	4.44611	119.249	36.0197
225875_s_at	NIPAL3	57185	NIPA-like domain containing 3	0.275768	34	6.32921	253.18	39.8814
219356_s_at	CHMP5	51510	chromatin modifying protein 5	0.271648	34	13.824	1603.21	669.489
225378_at	VPS37A	137492	vacuolar protein sorting 37 homolog A (S. cerevisiae)	0.269734	34	5.57629	295.707	192.982
1557242_at	\N	\N	\N	0.26963	34	6.073	116.383	25.4324
201105_at	LGALS1	3956	lectin, galactoside-binding, soluble, 1	0.266965	34	6.08591	12274.6	8370.59
201633_s_at	CYB5B	80777	cytochrome b5 type B (outer mitochondrial membrane)	0.266871	34	5.58467	264.454	89.7539
212340_at	YIPF6	286451	Yip1 domain family, member 6	0.265084	34	5.42724	113.931	55.6452
202620_s_at	PLOD2	5352	procollagen-lysine, 2-oxoglutarate 5-dioxygenase 2	0.265027	34	5.09159	992.997	109.587
212607_at	AKT3	10000	v-akt murine thymoma viral oncogene homolog 3 (protein kinase B, gamma)	0.262313	34	6.9483	612.415	299.484
208923_at	CYFIP1	23191	cytoplasmic FMR1 interacting protein 1	0.261489	34	4.68277	1476.73	852.074
208817_at	COMT	1312	catechol-O-methyltransferase	0.26034	34	4.28188	730.416	397.351
203512_at	TRAPPC3	27095	trafficking protein particle complex 3	0.26016	34	5.86116	392.269	214.993
208622_s_at	EZR	7430	ezrin	0.259199	34	5.23531	193.404	23.4896
230257_s_at	TSEN15	116461	tRNA splicing endonuclease 15 homolog (S. cerevisiae)	0.257283	34	7.24934	464.332	157.493
223585_x_at	KBTBD2	25948	kelch repeat and BTB (POZ) domain containing 2	0.255542	34	8.10968	170.088	23.9329
221919_at	HNRNPA1	3178	heterogeneous nuclear ribonucleoprotein A1	0.255015	34	8.86827	124.411	29.8561
223774_at	SNHG12	85028	small nucleolar RNA host gene 12 (non-protein coding)	0.254132	34	5.28305	119.293	45.3091
212514_x_at	DDX3X	1654	DEAD (Asp-Glu-Ala-Asp) box polypeptide 3, X-linked	0.253174	34	5.12355	299.231	50.1819
202856_s_at	SLC16A3	9123	solute carrier family 16, member 3 (monocarboxylic acid transporter 4)	0.252147	34	4.18573	611.225	151.967
209649_at	STAM2	10254	signal transducing adaptor molecule (SH3 domain and ITAM motif) 2	0.252142	34	5.89119	371.872	204.482
226342_at	SPTBN1	6711	spectrin, beta, non-erythrocytic 1	0.252086	34	5.79013	319.208	69.215
207564_x_at	OGT	8473	O-linked N-acetylglucosamine (GlcNAc) transferase (UDP-N-acetylglucosamine:polypeptide-N-acetylglucosaminyl transferase)	0.250901	34	7.09811	143.995	18.9306
211871_x_at	GNB5	10681	guanine nucleotide binding protein (G protein), beta 5	0.249575	34	7.30916	103.899	24.8511
213896_x_at	FAM149B1	317662	family with sequence similarity 149, member B1	0.248899	34	5.06974	111.991	54.3255
225308_s_at	TANC1	85461	tetratricopeptide repeat, ankyrin repeat and coiled-coil containing 1	0.247201	34	4.81636	303.879	83.2965
201736_s_at	2006-03-01	10299	membrane-associated ring finger (C3HC4) 6	0.246315	34	4.80091	446.457	240.936
226946_at	C5orf33	133686	chromosome 5 open reading frame 33	0.246196	34	5.44281	153.223	59.2979
224747_at	UBE2Q2	92912	ubiquitin-conjugating enzyme E2Q family member 2	0.242363	34	4.68036	805.875	401.882
209927_s_at	C1orf77	26097	chromosome 1 open reading frame 77	0.241709	34	7.59598	190.419	75.7251
209007_s_at	C1orf63	57035	chromosome 1 open reading frame 63	0.241316	34	5.28927	840.388	177.181
1555996_s_at	EIF4A2	1974	eukaryotic translation initiation factor 4A, isoform 2	0.240059	34	5.98034	154.863	5.49104
214753_at	N4BP2L2	10443	NEDD4 binding protein 2-like 2	0.239878	34	6.23509	157.104	33.5022
1555543_a_at	CLCC1	23155	chloride channel CLIC-like 1	0.239857	34	4.81246	157.242	91.1911
201109_s_at	THBS1	7057	thrombospondin 1	0.23964	34	6.33002	4019.2	801.449
218209_s_at	RPRD1A	55197	regulation of nuclear pre-mRNA domain containing 1A	0.239302	34	6.56671	292.84	116.607
202196_s_at	DKK3	27122	dickkopf homolog 3 (Xenopus laevis)	0.23718	34	5.10742	484.474	45.4812
211561_x_at	MAPK14	1432	mitogen-activated protein kinase 14	0.236365	34	5.72212	123.447	26.9734
224823_at	MYLK	4638	myosin light chain kinase	0.236075	34	7.82296	1525.82	107.224
226334_s_at	AHSA2	130872	AHA1, activator of heat shock 90kDa protein ATPase homolog 2 (yeast)	0.235565	34	3.8433	247.052	69.6938
209799_at	PRKAA1	5562	protein kinase, AMP-activated, alpha 1 catalytic subunit	0.234187	34	5.31067	132.611	33.2465
1555814_a_at	RHOA	387	ras homolog gene family, member A	0.234013	34	9.53547	3856.96	759.904
223066_at	SNAPIN	23557	SNAP-associated protein	0.23387	34	8.24716	428.618	226.037
210465_s_at	SNAPC3	6619	small nuclear RNA activating complex, polypeptide 3, 50kDa	0.233737	34	6.51107	213.748	72.939
215952_s_at	OAZ1	4946	ornithine decarboxylase antizyme 1	0.233053	34	8.13873	7017.94	3638.63
217949_s_at	VKORC1	79001	vitamin K epoxide reductase complex, subunit 1	0.232347	34	4.11268	1613.19	921.847
231822_at	CTTNBP2NL	55917	CTTNBP2 N-terminal like	0.231312	34	6.0107	168.905	57.6385
231227_at	\N	\N	\N	0.230888	34	6.67031	496.574	35.5432
208748_s_at	FLOT1	10211	flotillin 1	0.230457	34	7.47091	126.99	21.3673
202855_s_at	SLC16A3	9123	solute carrier family 16, member 3 (monocarboxylic acid transporter 4)	0.229558	34	4.38375	208.331	29.9314
228725_x_at	PRMT2	3275	protein arginine methyltransferase 2	0.229314	34	5.51636	612.989	274.302
215227_x_at	ACP1	52	acid phosphatase 1, soluble	0.228774	34	7.16088	753.486	473.616
202816_s_at	SS18	6760	synovial sarcoma translocation, chromosome 18	0.228528	34	8.99389	369.552	167.264
207467_x_at	CAST	831	calpastatin	0.227771	34	6.11865	1021.98	457.906
205990_s_at	WNT5A	7474	wingless-type MMTV integration site family, member 5A	0.227462	34	5.7293	2033.17	251.059
205084_at	BCAP29	55973	B-cell receptor-associated protein 29	0.226637	34	3.7808	293.843	124.595
208623_s_at	EZR	7430	ezrin	0.226042	34	4.55208	422.515	49.6121
232392_at	SFRS3	6428	Splicing factor, arginine/serine-rich 3	0.224472	34	9.13162	281.16	48.7723
240983_s_at	CARS	833	cysteinyl-tRNA synthetase	0.224267	34	5.20121	231.219	47.3406
228023_x_at	AMY2B /// RNPC3	280 /// 55599	amylase, alpha 2B (pancreatic) /// RNA-binding region (RNP1, RRM) containing 3	0.223538	34	6.54826	129.036	49.4181
224377_s_at	RAB18	22931	RAB18, member RAS oncogene family	0.223181	34	7.47658	957.483	402.173
209000_s_at	SEPT8	23176	septin 8	0.221468	34	5.92209	104.09	46.3826
209707_at	PIGK	10026	phosphatidylinositol glycan anchor biosynthesis, class K	0.219401	34	6.62608	644.432	184.987
1564053_a_at	YTHDF3	253943	YTH domain family, member 3	0.218319	34	11.0194	293.094	22.9245
207563_s_at	OGT	8473	O-linked N-acetylglucosamine (GlcNAc) transferase (UDP-N-acetylglucosamine:polypeptide-N-acetylglucosaminyl transferase)	0.216316	34	6.25909	154.94	48.652
207265_s_at	KDELR3	11015	KDEL (Lys-Asp-Glu-Leu) endoplasmic reticulum protein retention receptor 3	0.215907	34	5.2333	663.046	239.778
201108_s_at	THBS1	7057	thrombospondin 1	0.215675	34	5.79552	3904.2	517.045
64883_at	MOSPD2	158747	motile sperm domain containing 2	0.215298	34	4.26107	114.194	49.1715
202610_s_at	MED14	9282	mediator complex subunit 14	0.215204	34	5.45035	161.184	86.0038
200003_s_at	RPL28	6158	ribosomal protein L28	0.215052	34	5.64697	12856.5	10643.7
235518_at	SLC8A1	6546	solute carrier family 8 (sodium/calcium exchanger), member 1	0.214594	34	4.83406	199.777	48.4165
202872_at	ATP6V1C1	528	ATPase, H+ transporting, lysosomal 42kDa, V1 subunit C1	0.214566	34	4.53292	173.743	90.5784
201308_s_at	SEPT11	55752	septin 11	0.213311	34	5.27276	575.916	78.0627
204003_s_at	NUPL2	11097	nucleoporin like 2	0.21303	34	6.4488	101.186	61.062
200729_s_at	ACTR2	10097	ARP2 actin-related protein 2 homolog (yeast)	0.213017	34	5.99288	2173.45	666.861
206668_s_at	SCAMP1	9522	secretory carrier membrane protein 1	0.213013	34	5.37483	130.306	38.0048
202730_s_at	PDCD4	27250	programmed cell death 4 (neoplastic transformation inhibitor)	0.212676	34	5.13827	154.143	46.5174
228584_at	SGCB	6443	sarcoglycan, beta (43kDa dystrophin-associated glycoprotein)	0.211815	34	6.3309	598.12	122.603
202064_s_at	SEL1L	6400	sel-1 suppressor of lin-12-like (C. elegans)	0.211429	34	4.85349	127.651	39.724
225228_at	DRAM2	128338	DNA-damage regulated autophagy modulator 2	0.210863	34	4.00098	185.961	112.498
212848_s_at	C9orf3	84909	chromosome 9 open reading frame 3	0.210095	34	6.24604	576.063	118.684
209059_s_at	EDF1	8721	endothelial differentiation-related factor 1	0.209668	34	5.06756	1407.17	944.398
217883_at	MMADHC	27249	methylmalonic aciduria (cobalamin deficiency) cblD type, with homocystinuria	0.208582	34	3.79386	2440.46	1852.01
208875_s_at	PAK2	5062	p21 protein (Cdc42/Rac)-activated kinase 2	0.20784	34	4.10474	164.707	85.6379
213617_s_at	C18orf10	25941	chromosome 18 open reading frame 10	0.20776	34	6.25671	814.529	298.993
222392_x_at	PERP	64065	PERP, TP53 apoptosis effector	0.207529	34	5.02474	1625.27	445.926
219940_s_at	PCID2	55795	PCI domain containing 2	0.205017	34	3.6523	496.669	298.12
205076_s_at	MTMR11	10903	myotubularin related protein 11	0.204865	34	5.92162	104.83	36.2855
210110_x_at	HNRNPH3	3189	heterogeneous nuclear ribonucleoprotein H3 (2H9)	0.203805	34	5.48552	329.887	143.889
205474_at	CRLF3	51379	cytokine receptor-like factor 3	0.203429	34	4.79147	323.793	210.71
225180_at	TTC14	151613	tetratricopeptide repeat domain 14	0.201941	34	4.85663	256.734	122.732
217748_at	ADIPOR1	51094	adiponectin receptor 1	0.200626	34	3.94256	337.717	205.186
211040_x_at	GTSE1	51512	G-2 and S-phase expressed 1	0.200372	34	6.06581	254.64	112.712
200778_s_at	SEPT2	4735	septin 2	0.200364	34	5.2919	2453.86	965.271
223207_x_at	PHPT1	29085	phosphohistidine phosphatase 1	0.198256	34	4.97997	1474.1	891.381
225048_at	PHF10	55274	PHD finger protein 10	0.197542	34	5.33923	112.936	50.2632
225635_s_at	LOC401504	401504	Hypothetical gene supported by AK091718	0.197252	34	5.18401	123.331	79.307
203357_s_at	CAPN7	23473	calpain 7	0.196327	34	6.15043	223.531	74.0265
230097_at	GART	2618	Phosphoribosylglycinamide formyltransferase, phosphoribosylglycinamide synthetase, phosphoribosylaminoimidazole synthetase	0.196101	34	7.16784	110.378	21.1837
212602_at	WDFY3	23001	WD repeat and FYVE domain containing 3	0.196001	34	5.81902	106.625	44.6746
202738_s_at	PHKB	5257	phosphorylase kinase, beta	0.195585	34	4.35704	174.614	71.7214
56829_at	TRAPPC9	83696	trafficking protein particle complex 9	0.195335	34	4.98106	108.976	72.9971
219283_at	C1GALT1C1	29071	C1GALT1-specific chaperone 1	0.194714	34	3.85212	541.358	281.756
212914_at	CBX7	23492	chromobox homolog 7	0.194288	34	3.95557	100.597	39.2526
202927_at	PIN1	5300	peptidylprolyl cis/trans isomerase, NIMA-interacting 1	0.193533	34	3.39416	250.936	135.264
223947_s_at	MED23	9439	mediator complex subunit 23	0.191949	34	5.64648	120.905	45.8688
36711_at	MAFF	23764	v-maf musculoaponeurotic fibrosarcoma oncogene homolog F (avian)	0.190826	34	3.25589	1289.97	479.367
228157_at	ZNF207	7756	zinc finger protein 207	0.190651	34	3.79421	146.9	51.8224
223254_s_at	G2E3	55632	G2/M-phase specific E3 ubiquitin ligase	0.190646	34	5.76666	158.398	37.0247
222035_s_at	PAPOLA	10914	poly(A) polymerase alpha	0.190411	34	6.1287	798.207	360.645
204427_s_at	TMED2	10959	transmembrane emp24 domain trafficking protein 2	0.190108	34	4.70016	1506.21	355.594
206584_at	LY96	23643	lymphocyte antigen 96	0.290629	90	6.55858	467.861	102.282
200878_at	EPAS1	2034	endothelial PAS domain protein 1	0.275947	90	5.99616	3156.47	715.965
201565_s_at	ID2	3398	inhibitor of DNA binding 2, dominant negative helix-loop-helix protein	0.271653	90	5.41208	4533.48	1362.21
223334_at	TMEM126A	84233	transmembrane protein 126A	0.23029	90	3.87835	958.737	580.28
223804_s_at	THUMPD3	25917	THUMP domain containing 3	0.221214	90	9.48268	342.616	176.966
208012_x_at	SP110	3431	SP110 nuclear body protein	0.21516	90	6.15715	149.329	68.1275
209283_at	CRYAB	1410	crystallin, alpha B	0.214192	90	3.95411	1928.82	388.611
201632_at	EIF2B1	1967	eukaryotic translation initiation factor 2B, subunit 1 alpha, 26kDa	0.213421	90	7.47433	532.889	395.252
227272_at	C15orf52	388115	chromosome 15 open reading frame 52	0.20809	90	4.44123	144.613	56.375
203781_at	MRPL33	9553	mitochondrial ribosomal protein L33	0.208002	90	3.653	1020.68	540.568
202447_at	DECR1	1666	2,4-dienoyl CoA reductase 1, mitochondrial	0.19395	90	4.07679	771.742	435.534
225730_s_at	THUMPD3	25917	THUMP domain containing 3	0.192029	90	6.03699	223.07	107.966
203076_s_at	SMAD2	4087	SMAD family member 2	0.196372	10	3.96083	415.702	311.657
204295_at	SURF1 /// VPS37A	137492 /// 6834	surfeit 1 /// vacuolar protein sorting 37 homolog A (S. cerevisiae)	0.492494	9	9.71217	517.256	100.841
222561_at	LANCL2	55915	LanC lantibiotic synthetase component C-like 2 (bacterial)	0.320415	9	6.02517	115.383	60.413
201788_at	DDX42	11325	DEAD (Asp-Glu-Ala-Asp) box polypeptide 42	0.262305	9	6.00775	438.596	274.15
218947_s_at	MTPAP	55149	mitochondrial poly(A) polymerase	0.248107	9	4.67965	119.262	56.9763
200811_at	CIRBP	1153	cold inducible RNA binding protein	0.236619	9	4.27667	582.357	320.584
218929_at	CDKN2AIP	55602	CDKN2A interacting protein	0.235403	9	5.02986	118.557	66.545
226223_at	\N	\N	\N	0.282761	79	4.63576	742.596	169.92
207713_s_at	RBCK1	10616	RanBP-type and C3HC4-type zinc finger containing 1	0.260988	79	5.43072	115.427	54.5506
201003_x_at	RNPEP /// TMEM189 /// TMEM189-UBE2V1 /// UBE2V1	387521 /// 387522 /// 6051 /// 7335	arginyl aminopeptidase (aminopeptidase B) /// transmembrane protein 189 /// TMEM189-UBE2V1 readthrough transcript /// ubiquitin-conjugating enzyme E2 variant 1	0.237866	79	4.25992	457.624	250.404
202255_s_at	SIPA1L1	26037	signal-induced proliferation-associated 1 like 1	0.214873	79	3.61235	180.117	75.889
217733_s_at	TMSB10	9168	thymosin beta 10	0.213225	79	4.96781	13355.9	9167.38
224579_at	SLC38A1	81539	solute carrier family 38, member 1	0.19026	79	7.30475	710.052	131.981
209644_x_at	CDKN2A	1029	cyclin-dependent kinase inhibitor 2A (melanoma, p16, inhibits CDK4)	0.197318	54	5.0544	200.433	71.8529
219939_s_at	CSDE1	7812	cold shock domain containing E1, RNA-binding	0.193418	54	5.03489	1519.78	1018.44
221587_s_at	C19orf24	55009	chromosome 19 open reading frame 24	0.256856	98	3.51979	117.932	66.2683
216713_at	KRIT1	889	KRIT1, ankyrin repeat containing	0.220435	98	7.01186	154.208	59.6302
224647_at	CCNY	219771	cyclin Y	0.218996	98	7.08963	508.876	281.57
226763_at	SESTD1	91404	SEC14 and spectrin domains 1	0.213387	98	4.21033	379.431	213.545
203599_s_at	WBP4	11193	WW domain binding protein 4 (formin binding protein 21)	0.197129	98	3.94897	203.465	149.711
225563_at	PAN3	255967	PAN3 poly(A) specific ribonuclease subunit homolog (S. cerevisiae)	0.193896	98	2.67904	395.937	271.225

## Sheet: NMD_summary
Number of probe sets exceeding Dixon Q threshold
sample	FARMS total:	9787	RMA total:	11753	notes
	0.19	0.25	0.19	0.25
41	4	1	7	1
87	0	0	0	0
36	37	5	241	103
86	0	0	3	0
60	5	0	11	2
43	1	0	7	5
52	16	8	31	19
1	21	7	70	28
85	16	6	25	10
84	1	0	1	0	HEXA masked by SD
19	0	0	1	0
68	2	0	5	1
3	0	0	0	0
57	0	0	0	0
63	0	0	0	0
78	12	5	17	7
49	4	2	12	4
40	0	0	3	0
5	3	0	6	4
32	10	0	33	14
14	6	0	14	3
33	0	0	8	1
93	1	0	7	3
4	1	0	12	2
24	2	1	2	0
44	1	0	5	1
94	0	0	1	0
8	3	3	6	3
65	1	0	2	2
48	0	0	3	0
39	4	2	21	6
6	0	0	1	0
77	1	1	8	2
30	2	0	20	7
18	0	0	2	1
83	2	1	6	2
58	19	5	39	13
23	1	1	4	1	ADSL masked by replicate
67	27	7	58	22	ADSL masked by replicate
75	4	0	13	5	HPRT1 masked by PP
25	8	6	27	12
64	0	0	0	0
89	11	0	25	9
17	0	0	0	0
61	0	0	2	0
91	4	0	7	2
56	1	1	7	0
20	0	0	0	0
59	0	0	1	0
7	0	0	0	0
22	0	0	2	0
15	0	0	1	0
45	0	0	3	0
80	0	0	1	0
46	9	3	30	8
73	6	2	21	7	HPRT1 masked by JR
12	0	0	0	0
72	23	6	56	25
51	1	0	17	7
53	0	0	4	2
2	0	0	3	0	HEXA masked by CH
X2	2	0	10	3
16	0	0	1	0
62	7	0	25	10
55	0	0	0	0
81	0	0	6	1
34	76	22	185	97
90	7	2	11	2
10	0	0	0	0
9	1	0	5	2
79	1	0	5	1
54	0	0	1	0
98	0	0	5	0
mean:	4.92149	1.31419	15.7593	6.21959
median:	1	0	5	1
